# Supplementary material for: The DNA2 nuclease/helicase is an estrogen-dependent gene mutated in breast and ovarian cancers
Source: Oncotarget. 2014 Nov 1;5(19):9396–409. doi: 10.18632/oncotarget.2414 (PMC4253442; doi:10.18632/oncotarget.2414)
Supplement: Supplementary file 2 [file oncotarget-05-9396-s002.xlsx]

## Sheet: all sort by gene redandent remo
Gene Symbol	Gene Title	Representative Public ID	Entrez Gene	Ratio	Study with highest ratio
ABAT	4-aminobutyrate aminotransferase	AF237813	18	2.05364	GDS3285-6h
ABCA11P	ATP-binding cassette, sub-family A (ABC1), member 11 (pseudogene)	NM_024903	79963	2.29768	GDS3285-6h
ABCA5	ATP-binding cassette, sub-family A (ABC1), member 5	BF693921	23461	2.01481	GDS3285-3h
ABCC6P1	ATP-binding cassette, sub-family C, member 6 pseudogene 1	AW300488	653190	2.01489	GDS3285-6h
ABCE1	ATP-binding cassette, sub-family E (OABP), member 1	NM_002940	6059	2.31055	GDS3285-3h
ABHD2	abhydrolase domain containing 2	AI346910	11057	3.98401	GDS3285-6h
ABL2	v-abl Abelson murine leukemia viral oncogene homolog 2 (arg, Abelson-related gene)	AW173164	27	2.48987	GDS3285-3h
ABL2	v-abl Abelson murine leukemia viral oncogene homolog 2 (arg, Abelson-related gene)	AW173164	27	2.49356	GDS3285-6h
ACACB	acetyl-CoA carboxylase beta	AI970898	32	2.18427	GDS3315-24h
ACAP2	ArfGAP with coiled-coil, ankyrin repeat and PH domains 2	D26069	23527	2.11643	GDS3285-6h
ACOT7	acyl-CoA thioesterase 7	NM_007274	11332	2.17845	GDS3315-24h
ADAT2	adenosine deaminase, tRNA-specific 2, TAD2 homolog (S. cerevisiae)	AI336346	134637	2.31003	GDS3285-3h
ADCY1	adenylate cyclase 1 (brain)	AA021120	107	4.35435	GDS3285-6h
ADRA2A	adrenergic, alpha-2A-, receptor	AF284095	150	2.28511	GDS3285-6h
AGFG1	ArfGAP with FG repeats 1	BE551849	3267	2.60641	GDS3285-6h
AGPAT5	1-acylglycerol-3-phosphate O-acyltransferase 5 (lysophosphatidic acid acyltransferase, epsilon)	NM_018361	55326	2.17037	GDS3285-6h
AGR2	anterior gradient homolog 2 (Xenopus laevis)	AI922323	10551	2.17539	GDS3285-6h
AGR3	anterior gradient homolog 3 (Xenopus laevis)	AI827789	155465	6.72009	GDS3285-6h
AGTPBP1	ATP/GTP binding protein 1	NM_015239	23287	2.55647	GDS3285-6h
AHCTF1	AT hook containing transcription factor 1	AI138934	25909	2.71886	GDS3285-3h
AIM1L	absent in melanoma 1-like	NM_017977	55057	2.06566	GDS3285-6h
AIMP1	aminoacyl tRNA synthetase complex-interacting multifunctional protein 1	BF589679	9255	2.61606	GDS3285-6h
AKAP10	A kinase (PRKA) anchor protein 10	NM_007202	11216	2.22755	GDS3285-6h
AKAP11	A kinase (PRKA) anchor protein 11	NM_016248	11215	2.06024	GDS3285-6h
AKAP9	A kinase (PRKA) anchor protein (yotiao) 9	AB019691	10142	2.25005	GDS3285-6h
AKD1	adenylate kinase domain containing 1	NM_145025	221264	3.1524	GDS3285-6h
ALG10	asparagine-linked glycosylation 10, alpha-1,2-glucosyltransferase homolog (S. pombe)	NM_032834	84920	2.09958	GDS3285-6h
ALKBH8	alkB, alkylation repair homolog 8 (E. coli)	BF242537	91801	2.05014	GDS3285-6h
AMD1	adenosylmethionine decarboxylase 1	NM_001634	262	4.31288	GDS3285-6h
AMMECR1	Alport syndrome, mental retardation, midface hypoplasia and elliptocytosis chromosomal region gene 1	NM_015365	9949	3.95921	GDS3285-6h
AMY2B /// RNPC3	amylase, alpha 2B (pancreatic) /// RNA-binding region (RNP1, RRM) containing 3	AV699389	280 /// 55599	2.10776	GDS3285-6h
ANKH	ankylosis, progressive homolog (mouse)	T99215	56172	2.8054	GDS3285-6h
ANKRD10	ankyrin repeat domain 10	BE670056	55608	2.01956	GDS3285-6h
ANKRD12	ankyrin repeat domain 12	AW572909	23253	2.7469	GDS3285-6h
ANKRD32	ankyrin repeat domain 32	AL136560	84250	2.12833	GDS3285-6h
ANKRD36B	ankyrin repeat domain 36B	NM_025190	57730	2.76249	GDS3285-6h
ANKRD49	ankyrin repeat domain 49	NM_017704	54851	2.19051	GDS3285-6h
ANLN	anillin, actin binding protein	AK023208	54443	2.9912	GDS3315-24h
ANP32E	acidic (leucine-rich) nuclear phosphoprotein 32 family, member E	NM_030920	81611	2.07747	GDS3315-24h
AP1S2	adaptor-related protein complex 1, sigma 2 subunit	AA205444	8905	2.32122	GDS3285-6h
AP1S3	adaptor-related protein complex 1, sigma 3 subunit	AF393369	130340	2.20698	GDS3285-6h
AP4S1	adaptor-related protein complex 4, sigma 1 subunit	BC001259	11154	2.49384	GDS3285-6h
API5	apoptosis inhibitor 5	AK021649	8539	2.22219	GDS3285-6h
AREG	amphiregulin	NM_001657	374	2.88401	GDS3315-24h
AREGB	Amphiregulin B	AI891075	727738	2.191	GDS3315-24h
ARFGEF1	ADP-ribosylation factor guanine nucleotide-exchange factor 1(brefeldin A-inhibited)	AK025637	10565	2.31571	GDS3285-6h
ARHGAP11A	Rho GTPase activating protein 11A	NM_014783	9824	2.8334	GDS3315-24h
ARHGAP26	Rho GTPase activating protein 26	AI768563	23092	2.47597	GDS3285-6h
ARHGAP36	Rho GTPase activating protein 36	AA405456	158763	11.9002	GDS3315-24h
ARHGAP5	Rho GTPase activating protein 5	AK023014	394	2.17039	GDS3285-6h
ARHGEF10	Rho guanine nucleotide exchange factor (GEF) 10	BC040474	9639	2.15925	GDS3285-3h
ARID2	AT rich interactive domain 2 (ARID, RFX-like)	AB046777	196528	2.16609	GDS3285-3h
ARID4A	AT rich interactive domain 4A (RBP1-like)	AI640594	5926	2.33181	GDS3285-6h
ARL3	ADP-ribosylation factor-like 3	AF038193	403	2.5079	GDS3285-6h
ARL5B	ADP-ribosylation factor-like 5B	BG032269	221079	2.1655	GDS3285-6h
ARMC8	armadillo repeat containing 8	BF942281	25852	2.21752	GDS3285-6h
ASF1B	ASF1 anti-silencing function 1 homolog B (S. cerevisiae)	NM_018154	55723	2.84119	GDS3315-24h
ASNSD1	asparagine synthetase domain containing 1	NM_019048	54529	2.23943	GDS3285-3h
ASPM	asp (abnormal spindle) homolog, microcephaly associated (Drosophila)	NM_018123	259266	2.66202	GDS3285-6h
ATAD2	ATPase family, AAA domain containing 2	NM_014109	29028	3.65261	GDS3285-6h
ATP11A	ATPase, class VI, type 11A	AW068936	23250	2.07756	GDS3285-6h
ATP13A3	ATPase type 13A3	NM_024524	79572	2.41309	GDS3285-6h
ATP5G3	ATP synthase, H+ transporting, mitochondrial F0 complex, subunit C3 (subunit 9)	AU153583	518	2.88057	GDS3285-3h
ATP6V1C1	ATPase, H+ transporting, lysosomal 42kDa, V1 subunit C1	NM_001695	528	2.20338	GDS3285-6h
ATR	ataxia telangiectasia and Rad3 related	U49844	545	3.90487	GDS3285-3h
ATRNL1	attractin-like 1	AW151108	26033	2.36761	GDS3315-24h
ATRX	alpha thalassemia/mental retardation syndrome X-linked (RAD54 homolog, S. cerevisiae)	U09820	546	2.44879	GDS3285-6h
ATXN3	ataxin 3	NM_004993	4287	2.04454	GDS3285-3h
AURKB	aurora kinase B	AB011446	9212	2.6331	GDS3315-24h
B3GALNT1	beta-1,3-N-acetylgalactosaminyltransferase 1 (globoside blood group)	AB050855	8706	2.69442	GDS3285-6h
B3GALNT2	beta-1,3-N-acetylgalactosaminyltransferase 2	AK091497	148789	2.12073	GDS3285-3h
BACH1	BTB and CNC homology 1, basic leucine zipper transcription factor 1	NM_001186	571	2.41054	GDS3285-6h
BAG5	BCL2-associated athanogene 5	AW673909	9529	2.03518	GDS3285-6h
BARD1	BRCA1 associated RING domain 1	NM_000465	580	2.98709	GDS3285-6h
BAZ1A	bromodomain adjacent to zinc finger domain, 1A	NM_013448	11177	2.40935	GDS3285-6h
BAZ2B	bromodomain adjacent to zinc finger domain, 2B	NM_013450	29994	2.01711	GDS3285-6h
BBX	bobby sox homolog (Drosophila)	BF508813	56987	2.80743	GDS3285-6h
BCL11B	B-cell CLL/lymphoma 11B (zinc finger protein)	AA918317	64919	2.10047	GDS3285-3h
BCLAF1	BCL2-associated transcription factor 1	AA740754	9774	2.68003	GDS3285-6h
BDP1	B double prime 1, subunit of RNA polymerase III transcription initiation factor IIIB	AW051603	55814	2.88357	GDS3285-6h
BIRC3	baculoviral IAP repeat-containing 3	U37546	330	3.14047	GDS3285-3h
BIRC5	baculoviral IAP repeat-containing 5	NM_001168	332	2.36094	GDS3315-24h
BLM	Bloom syndrome, RecQ helicase-like	NM_000057	641	2.30394	GDS3315-24h
BMI1	BMI1 polycomb ring finger oncogene	NM_005180	648	2.04716	GDS3285-6h
BOD1L	biorientation of chromosomes in cell division 1-like	AI049791	259282	2.42091	GDS3285-6h
BRCA1	breast cancer 1, early onset	NM_007295	672	2.80823	GDS3315-24h
BRCA2	breast cancer 2, early onset	NM_000059	675	3.06944	GDS3315-24h
BRCC3	BRCA1/BRCA2-containing complex, subunit 3	S72931	79184	2.70429	GDS3285-6h
BRI3BP	BRI3 binding protein	BG106919	140707	2.18885	GDS3315-24h
BRIP1	BRCA1 interacting protein C-terminal helicase 1	AF360549	83990	3.01241	GDS3315-24h
BRIX1	BRX1, biogenesis of ribosomes, homolog (S. cerevisiae)	NM_018321	55299	2.67185	GDS3285-3h
BRWD1	Bromodomain and WD repeat domain containing 1	AW183692	54014	2.00465	GDS3285-3h
BUB1	budding uninhibited by benzimidazoles 1 homolog (yeast)	AL137654	699	2.48609	GDS3315-24h
BUB1B	budding uninhibited by benzimidazoles 1 homolog beta (yeast)	NM_001211	701	2.74471	GDS3315-24h
BVES	blood vessel epicardial substance	AA993518	11149	2.10116	GDS3285-6h
BYSL	bystin-like	NM_004053	705	2.16801	GDS3285-3h
BZW1 /// BZW1L1	basic leucine zipper and W2 domains 1 /// basic leucine zipper and W2 domains 1 like 1	AL518328	151579 /// 9689	2.2614	GDS3285-6h
C10orf118	chromosome 10 open reading frame 118	BF438440	55088	2.32062	GDS3285-3h
C10orf18	chromosome 10 open reading frame 18	NM_017782	54906	2.75455	GDS3285-6h
C10orf78	chromosome 10 open reading frame 78	N23587	119392	2.09242	GDS3285-6h
C11orf46	chromosome 11 open reading frame 46	AI652452	120534	2.2022	GDS3285-3h
C11orf82	chromosome 11 open reading frame 82	BF343258	220042	3.22282	GDS3285-6h
C12orf24	chromosome 12 open reading frame 24	NM_013300	29902	2.48629	GDS3285-6h
C12orf35	chromosome 12 open reading frame 35	NM_018169	55196	2.3539	GDS3285-6h
C12orf4	chromosome 12 open reading frame 4	NM_020374	57102	2.24149	GDS3285-6h
C12orf45	chromosome 12 open reading frame 45	BE264828	121053	2.18982	GDS3285-3h
C12orf48	chromosome 12 open reading frame 48	AI224977	55010	2.08454	GDS3315-24h
C12orf66	chromosome 12 open reading frame 66	BC036246	144577	2.5497	GDS3285-6h
C13orf18	chromosome 13 open reading frame 18	AI129310	80183	4.05356	GDS3285-6h
C14orf106	chromosome 14 open reading frame 106	BF062175	55320	2.91818	GDS3285-6h
C14orf145	chromosome 14 open reading frame 145	AI937080	145508	2.56192	GDS3315-24h
C14orf182	chromosome 14 open reading frame 182	BF691523	283551	2.0163	GDS3285-6h
C14orf80	chromosome 14 open reading frame 80	AL518291	283643	2.12095	GDS3315-24h
C15orf42	chromosome 15 open reading frame 42	AI638593	90381	2.50646	GDS3315-24h
C16orf75	chromosome 16 open reading frame 75	AW138157	116028	2.14984	GDS3315-24h
C18orf54	Chromosome 18 open reading frame 54	AA019836	162681	2.61923	GDS3315-24h
C18orf55	chromosome 18 open reading frame 55	BC000892	29090	2.03155	GDS3285-6h
C19orf2	Chromosome 19 open reading frame 2	BF796940	8725	2.05943	GDS3285-6h
C1orf103	chromosome 1 open reading frame 103	NM_018372	55791	2.02438	GDS3285-6h
C1orf107	chromosome 1 open reading frame 107	AI770084	27042	2.68502	GDS3285-6h
C1orf135	chromosome 1 open reading frame 135	BC000209	79000	2.0912	GDS3315-24h
C1orf168	chromosome 1 open reading frame 168	AI452457	199920	3.03529	GDS3315-24h
C1orf183	chromosome 1 open reading frame 183	NM_019099	55924	4.01536	GDS3285-6h
C1orf226	chromosome 1 open reading frame 226	AA129774	400793	2.45878	GDS3285-3h
C1orf27	chromosome 1 open reading frame 27	NM_017847	54953	2.52914	GDS3285-6h
C1orf9	chromosome 1 open reading frame 9	NM_016227	51430	2.70855	GDS3285-6h
C20orf160	chromosome 20 open reading frame 160	BF970287	140706	2.1377	GDS3285-3h
C20orf199	chromosome 20 open reading frame 199	AI625235	441951	2.00304	GDS3285-6h
C20orf26	chromosome 20 open reading frame 26	AL117439	26074	2.45316	GDS3285-6h
C20orf57	chromosome 20 open reading frame 57	AK000652	83747	2.00556	GDS3285-3h
C21orf91	chromosome 21 open reading frame 91	AK023825	54149	2.8237	GDS3285-6h
C3orf63	chromosome 3 open reading frame 63	N38985	23272	2.68166	GDS3285-6h
C4orf21	chromosome 4 open reading frame 21	BF056790	55345	2.50296	GDS3315-24h
C4orf43	chromosome 4 open reading frame 43	NM_018352	55319	2.03264	GDS3285-3h
C4orf43	chromosome 4 open reading frame 43	NM_018352	55319	2.0917	GDS3285-6h
C4orf46	chromosome 4 open reading frame 46	BE620598	201725	2.04324	GDS3315-24h
C5orf28	chromosome 5 open reading frame 28	NM_022483	64417	2.0482	GDS3285-6h
C5orf34	chromosome 5 open reading frame 34	AA502768	375444	2.18387	GDS3285-6h
C6orf129	chromosome 6 open reading frame 129	BE794699	154467	2.34649	GDS3315-24h
C6orf141	chromosome 6 open reading frame 141	BC036917	135398	2.26473	GDS3285-6h
C6orf150	chromosome 6 open reading frame 150	AK097148	115004	2.20525	GDS3285-6h
C6orf204	chromosome 6 open reading frame 204	AL133101	387119	3.03254	GDS3285-3h
C6orf211	chromosome 6 open reading frame 211	NM_024573	79624	2.00391	GDS3285-6h
C6orf97	chromosome 6 open reading frame 97	NM_025059	80129	2.11526	GDS3285-6h
C7orf51	chromosome 7 open reading frame 51	NM_173564	222950	2.18919	GDS3285-3h
C8orf44 /// SGK3	chromosome 8 open reading frame 44 /// serum/glucocorticoid regulated kinase family, member 3	NM_013257	23678 /// 56260	7.97519	GDS3285-6h
C8orf46	chromosome 8 open reading frame 46	AI421311	254778	3.68953	GDS3315-24h
C8orf77	chromosome 8 open reading frame 77	AI092855	286103	2.02087	GDS3285-3h
C9orf41	chromosome 9 open reading frame 41	BF031819	138199	2.59908	GDS3285-6h
CA12	carbonic anhydrase XII	BC000278	771	4.68701	GDS3285-6h
CA2	carbonic anhydrase II	M36532	760	3.34402	GDS3285-6h
CALCR	calcitonin receptor	NM_001742	799	6.30288	GDS3285-6h
CAMSAP1L1	calmodulin regulated spectrin-associated protein 1-like 1	AL110158	23271	2.22327	GDS3285-6h
CAND1	cullin-associated and neddylation-dissociated 1	AB020636	55832	2.42268	GDS3285-6h
CASC5	cancer susceptibility candidate 5	BF248364	57082	2.84378	GDS3315-24h
CASK	calcium/calmodulin-dependent serine protein kinase (MAGUK family)	NM_003688	8573	2.10845	GDS3285-6h
CASP1	caspase 1, apoptosis-related cysteine peptidase (interleukin 1, beta, convertase)	U13698	834	2.36229	GDS3315-24h
CASP8AP2	caspase 8 associated protein 2	AB037736	9994	2.34981	GDS3285-6h
CBX3	Chromobox homolog 3 (HP1 gamma homolog, Drosophila)	BU683892	11335	2.08011	GDS3285-3h
CBX5	chromobox homolog 5 (HP1 alpha homolog, Drosophila)	BE777970	23468	2.21689	GDS3285-6h
CCDC112	coiled-coil domain containing 112	AW157712	153733	2.01603	GDS3285-3h
CCDC132	coiled-coil domain containing 132	AA523733	55610	3.00845	GDS3285-6h
CCDC14	coiled-coil domain containing 14	AK022954	64770	2.18538	GDS3285-6h
CCDC149	coiled-coil domain containing 149	NM_173463	91050	2.20559	GDS3315-24h
CCDC47	coiled-coil domain containing 47	AF113221	57003	2.29456	GDS3285-6h
CCDC59	coiled-coil domain containing 59	NM_014167	29080	2.17106	GDS3285-6h
CCDC74A /// CCDC74B	coiled-coil domain containing 74A /// coiled-coil domain containing 74B	AA524895	90557 /// 91409	2.04474	GDS3315-24h
CCDC75	coiled-coil domain containing 75	AI880633	253635	2.61807	GDS3285-6h
CCDC76	coiled-coil domain containing 76	NM_019083	54482	3.19026	GDS3285-6h
CCDC80	coiled-coil domain containing 80	AW303375	151887	2.08925	GDS3285-6h
CCDC99	coiled-coil domain containing 99	AF269167	54908	2.91324	GDS3285-6h
CCNA2	cyclin A2	AI346350	890	2.41645	GDS3315-24h
CCNB2	cyclin B2	NM_004701	9133	2.41794	GDS3315-24h
CCNE2	cyclin E2	NM_004702	9134	3.48448	GDS3315-24h
CCNT1	cyclin T1	NM_001240	904	2.22689	GDS3285-3h
CCT2	chaperonin containing TCP1, subunit 2 (beta)	AL545982	10576	2.55195	GDS3285-6h
CCT6P1 /// CCT6P3	chaperonin containing TCP1, subunit 6 (zeta) pseudogene 1 /// chaperonin containing TCP1, subunit 6 (zeta) pseudogene 3	BE644816	643180 /// 643253	2.82101	GDS3285-6h
CD2AP	CD2-associated protein	NM_012120	23607	2.84249	GDS3285-6h
CD44	CD44 molecule (Indian blood group)	AV700298	960	3.26228	GDS3285-6h
CD47	CD47 molecule	AA446657	961	2.09217	GDS3285-6h
CD8B /// CD8BP	CD8b molecule /// CD8b molecule pseudogene	NM_172100	926 /// 927	2.14154	GDS3285-6h
CDC25A	cell division cycle 25 homolog A (S. pombe)	AI343459	993	3.83789	GDS3315-24h
CDC25C	cell division cycle 25 homolog C (S. pombe)	NM_001790	995	2.40598	GDS3315-24h
CDC45	cell division cycle 45 homolog (S. cerevisiae)	NM_003504	8318	3.65476	GDS3315-24h
CDC5L	CDC5 cell division cycle 5-like (S. pombe)	AW268817	988	2.7	GDS3285-6h
CDC6	cell division cycle 6 homolog (S. cerevisiae)	U77949	990	3.23595	GDS3315-24h
CDC7	cell division cycle 7 homolog (S. cerevisiae)	NM_003503	8317	2.12963	GDS3285-6h
CDC73	cell division cycle 73, Paf1/RNA polymerase II complex component, homolog (S. cerevisiae)	AA447464	79577	2.17351	GDS3285-6h
CDCA2	cell division cycle associated 2	T90295	157313	2.04638	GDS3315-24h
CDCA3	cell division cycle associated 3	BC002551	83461	2.84896	GDS3315-24h
CDCA4	cell division cycle associated 4	NM_017955	55038	2.0502	GDS3315-24h
CDCA5	cell division cycle associated 5	BE614410	113130	3.20136	GDS3315-24h
CDCA7	cell division cycle associated 7	AY029179	83879	3.90843	GDS3285-6h
CDCA8	cell division cycle associated 8	BC001651	55143	2.37381	GDS3315-24h
CDH1	cadherin 1, type 1, E-cadherin (epithelial)	L08599	999	2.11424	GDS3285-6h
CDH11	cadherin 11, type 2, OB-cadherin (osteoblast)	NM_001797	1009	2.88331	GDS3285-3h
CDH26	cadherin 26	BG289314	60437	6.13663	GDS3285-6h
CDK1	cyclin-dependent kinase 1	D88357	983	3.37447	GDS3315-24h
CDK8	cyclin-dependent kinase 8	NM_001260	1024	2.09605	GDS3285-6h
CDKN2C	cyclin-dependent kinase inhibitor 2C (p18, inhibits CDK4)	NM_001262	1031	2.91271	GDS3315-24h
CDKN3	cyclin-dependent kinase inhibitor 3	AF213033	1033	2.73909	GDS3315-24h
CDT1	Chromatin licensing and DNA replication factor 1	AW075105	81620	3.74281	GDS3315-24h
CDV3	CDV3 homolog (mouse)	BG257762	55573	2.74999	GDS3285-6h
CEBPZ	CCAAT/enhancer binding protein (C/EBP), zeta	NM_005760	10153	4.21806	GDS3285-3h
CELSR2	cadherin, EGF LAG seven-pass G-type receptor 2 (flamingo homolog, Drosophila)	D87469	1952	2.13656	GDS3315-24h
CENPA	centromere protein A	NM_001809	1058	2.02224	GDS3315-24h
CENPC1	centromere protein C 1	NM_001812	1060	2.27419	GDS3285-6h
CENPF	centromere protein F, 350/400ka (mitosin)	NM_005196	1063	2.03711	GDS3315-24h
CENPI	centromere protein I	NM_006733	2491	2.8601	GDS3315-24h
CENPJ	centromere protein J	AF139625	55835	2.32289	GDS3285-6h
CENPK	centromere protein K	BC005400	64105	3.15932	GDS3315-24h
CENPL	centromere protein L	N29457	91687	2.28679	GDS3315-24h
CENPM	centromere protein M	NM_024053	79019	3.17297	GDS3315-24h
CENPN	centromere protein N	NM_018455	55839	2.69555	GDS3315-24h
CENPW	centromere protein W	BG492359	387103	2.11923	GDS3315-24h
CEP120	centrosomal protein 120kDa	AI392933	153241	2.02935	GDS3285-6h
CEP152	centrosomal protein 152kDa	AB020719	22995	2.16034	GDS3315-24h
CEP290	centrosomal protein 290kDa	NM_014684	80184	3.04295	GDS3285-6h
CEP350	centrosomal protein 350kDa	AI041204	9857	2.19785	GDS3285-6h
CEP55	centrosomal protein 55kDa	NM_018131	55165	2.58979	GDS3315-24h
CEP57	centrosomal protein 57kDa	NM_014679	9702	2.58533	GDS3285-6h
CEP63	centrosomal protein 63kDa	NM_025180	80254	2.85757	GDS3285-6h
CEP76	centrosomal protein 76kDa	NM_024899	79959	2.51762	GDS3285-6h
CFLAR	CASP8 and FADD-like apoptosis regulator	AA971429	8837	2.59755	GDS3285-3h
CHAC2	ChaC, cation transport regulator homolog 2 (E. coli)	AI191897	494143	2.45103	GDS3315-24h
CHAF1A	chromatin assembly factor 1, subunit A (p150)	NM_005483	10036	2.29731	GDS3315-24h
CHAF1B	chromatin assembly factor 1, subunit B (p60)	NM_005441	8208	2.41054	GDS3315-24h
CHD1	chromodomain helicase DNA binding protein 1	AU155298	1105	2.50446	GDS3285-6h
CHD2	chromodomain helicase DNA binding protein 2	AW514564	1106	2.21423	GDS3285-6h
CHD9	chromodomain helicase DNA binding protein 9	AI742305	80205	3.17115	GDS3285-3h
CHEK1	CHK1 checkpoint homolog (S. pombe)	NM_001274	1111	3.78878	GDS3315-24h
CHEK2	CHK2 checkpoint homolog (S. pombe)	BC004207	11200	2.00318	GDS3315-24h
CHM	choroideremia (Rab escort protein 1)	NM_000390	1121	2.17583	GDS3285-6h
CHML	choroideremia-like (Rab escort protein 2)	AU155565	1122	3.52106	GDS3285-6h
CHN1	chimerin (chimaerin) 1	BF339445	1123	2.04588	GDS3285-6h
CHORDC1	cysteine and histidine-rich domain (CHORD)-containing 1	NM_012124	26973	2.08265	GDS3285-6h
CHRM5	cholinergic receptor, muscarinic 5	NM_012125	1133	2.31157	GDS3285-3h
CHRNA5	cholinergic receptor, nicotinic, alpha 5	NM_000745	1138	2.50277	GDS3315-24h
CHUK	conserved helix-loop-helix ubiquitous kinase	AF080157	1147	2.05428	GDS3285-3h
CISH	cytokine inducible SH2-containing protein	D83532	1154	2.13223	GDS3285-3h
CIT	citron (rho-interacting, serine/threonine kinase 21)	AI861788	11113	2.25697	GDS3315-24h
CKAP2L	cytoskeleton associated protein 2-like	AW088063	150468	2.4351	GDS3315-24h
CKS1B	CDC28 protein kinase regulatory subunit 1B	NM_001826	1163	2.40197	GDS3315-24h
CLASP2	cytoplasmic linker associated protein 2	AV725315	23122	2.33748	GDS3285-6h
CLDN19	claudin 19	BC030524	149461	2.14306	GDS3315-24h
CLK1	CDC-like kinase 1	AI251890	1195	2.65937	GDS3285-6h
CLK4	CDC-like kinase 4	AF212224	57396	2.33459	GDS3285-6h
CLSPN	claspin homolog (Xenopus laevis)	NM_022111	63967	2.23957	GDS3315-24h
CNOT1	CCR4-NOT transcription complex, subunit 1	BC040523	23019	2.02184	GDS3285-6h
CNST	consortin, connexin sorting protein	AV700816	163882	2.06957	GDS3285-3h
COG6	component of oligomeric golgi complex 6	AF116827	57511	2.07023	GDS3285-3h
COL12A1	collagen, type XII, alpha 1	AA788946	1303	3.07961	GDS3285-6h
CP110	CP110 protein	NM_014711	9738	2.63624	GDS3285-6h
CPD	carboxypeptidase D	D85390	1362	2.871	GDS3285-6h
CPSF6	cleavage and polyadenylation specific factor 6, 68kDa	AU149663	11052	2.15809	GDS3285-3h
CRISP3	cysteine-rich secretory protein 3	NM_006061	10321	2.21913	GDS3285-3h
CRNKL1	crooked neck pre-mRNA splicing factor-like 1 (Drosophila)	NM_016652	51340	2.00601	GDS3285-6h
CROT	carnitine O-octanoyltransferase	AW517412	54677	2.53108	GDS3285-6h
CSE1L	CSE1 chromosome segregation 1-like (yeast)	NM_001316	1434	3.60783	GDS3285-6h
CSGALNACT2	chondroitin sulfate N-acetylgalactosaminyltransferase 2	W81648	55454	2.2007	GDS3285-6h
CSMD2	CUB and Sushi multiple domains 2	BC031871	114784	2.08576	GDS3285-6h
CSN1S2A	casein alpha s2-like A	NM_173085	286828	2.06357	GDS3285-3h
CSNK1G3	casein kinase 1, gamma 3	NM_004384	1456	2.25061	GDS3285-6h
CSPP1	centrosome and spindle pole associated protein 1	NM_024790	79848	2.78349	GDS3285-6h
CTBP2	C-terminal binding protein 2	AK024129	1488	2.19863	GDS3285-6h
CTDSPL2	CTD (carboxy-terminal domain, RNA polymerase II, polypeptide A) small phosphatase like 2	BC035744	51496	2.78356	GDS3285-6h
CTPS	CTP synthase	NM_001905	1503	2.01666	GDS3315-24h
CUL3	cullin 3	AU145232	8452	2.02348	GDS3285-6h
CUL5	cullin 5	AF017061	8065	2.81092	GDS3285-6h
CWC22	CWC22 spliceosome-associated protein homolog (S. cerevisiae)	AB046824	57703	2.02831	GDS3285-6h
CXCL12	chemokine (C-X-C motif) ligand 12	U19495	6387	4.96181	GDS3285-6h
CXCL14	chemokine (C-X-C motif) ligand 14	AF144103	9547	2.568	GDS3315-24h
CYP1B1	cytochrome P450, family 1, subfamily B, polypeptide 1	N21019	1545	2.41301	GDS3285-6h
CYP26B1	cytochrome P450, family 26, subfamily B, polypeptide 1	NM_019885	56603	3.5148	GDS3315-24h
CYP2C9	cytochrome P450, family 2, subfamily C, polypeptide 9	AV652420	1559	2.10555	GDS3285-3h
DAB1	disabled homolog 1 (Drosophila)	AA700440	1600	2.18716	GDS3315-24h
DBF4	DBF4 homolog (S. cerevisiae)	NM_006716	10926	2.90518	GDS3285-6h
DCAF17	DDB1 and CUL4 associated factor 17	AK021599	80067	2.13115	GDS3285-6h
DCUN1D4	DCN1, defective in cullin neddylation 1, domain containing 4 (S. cerevisiae)	D87466	23142	2.29262	GDS3285-6h
DDAH1	Dimethylarginine dimethylaminohydrolase 1	AI885718	23576	2.36238	GDS3285-6h
DDHD1	DDHD domain containing 1	AI741411	80821	2.22959	GDS3285-6h
DDR2	discoidin domain receptor tyrosine kinase 2	W73819	4921	2.03248	GDS3285-3h
DDX10	DEAD (Asp-Glu-Ala-Asp) box polypeptide 10	NM_004398	1662	2.71753	GDS3285-6h
DDX18	DEAD (Asp-Glu-Ala-Asp) box polypeptide 18	BC003360	8886	3.08639	GDS3285-6h
DDX21	DEAD (Asp-Glu-Ala-Asp) box polypeptide 21	NM_004728	9188	3.15004	GDS3285-6h
DDX3X	DEAD (Asp-Glu-Ala-Asp) box polypeptide 3, X-linked	AF061337	1654	3.02244	GDS3285-6h
DDX46	DEAD (Asp-Glu-Ala-Asp) box polypeptide 46	AI765169	9879	5.31435	GDS3285-6h
DENND4A	DENN/MADD domain containing 4A	BC041706	10260	2.73608	GDS3285-6h
DEPDC1	DEP domain containing 1	AJ278112	55635	2.96856	GDS3315-24h
DEPDC1B	DEP domain containing 1B	AK001166	55789	2.07585	GDS3315-24h
DEPDC6	DEP domain containing 6	NM_022783	64798	3.1894	GDS3285-6h
DFNB31	deafness, autosomal recessive 31	BE045998	25861	2.45659	GDS3285-3h
DGKE	diacylglycerol kinase, epsilon 64kDa	AI589594	8526	2.28286	GDS3285-6h
DHFR	dihydrofolate reductase	AI144299	1719	3.32216	GDS3315-24h
DHX29	DEAH (Asp-Glu-Ala-His) box polypeptide 29	AL079292	54505	2.15249	GDS3285-6h
DICER1	dicer 1, ribonuclease type III	NM_030621	23405	2.20601	GDS3285-6h
DIO1	deiodinase, iodothyronine, type I	NM_000792	1733	2.03607	GDS3315-24h
DIRAS2	DIRAS family, GTP-binding RAS-like 2	AI816061	54769	2.09393	GDS3285-6h
DIS3	DIS3 mitotic control homolog (S. cerevisiae)	AL080158	22894	2.16251	GDS3285-6h
DKC1	dyskeratosis congenita 1, dyskerin	U59151	1736	2.67815	GDS3285-6h
DLEU2	deleted in lymphocytic leukemia 2 (non-protein coding)	AF264787	8847	2.32511	GDS3285-6h
DLG1	Discs, large homolog 1 (Drosophila)	AI692879	1739	2.10684	GDS3285-3h
DLGAP5	discs, large (Drosophila) homolog-associated protein 5	NM_014750	9787	2.34448	GDS3315-24h
DMC1	DMC1 dosage suppressor of mck1 homolog, meiosis-specific homologous recombination (yeast)	D63882	11144	2.1239	GDS3315-24h
DNA2	DNA replication helicase 2 homolog (yeast)	D42046	1763	2.15806	GDS3285-6h
DNAJB14	DnaJ (Hsp40) homolog, subfamily B, member 14	BF590675	79982	2.83743	GDS3285-6h
DNAJC10	DnaJ (Hsp40) homolog, subfamily C, member 10	BG168666	54431	3.04732	GDS3285-6h
DNAJC2	DnaJ (Hsp40) homolog, subfamily C, member 2	AI338837	27000	2.16989	GDS3285-3h
DNAJC21	DnaJ (Hsp40) homolog, subfamily C, member 21	AI223870	134218	2.07137	GDS3285-6h
DNAJC9	DnaJ (Hsp40) homolog, subfamily C, member 9	BE551340	23234	2.20799	GDS3315-24h
DNM1L	dynamin 1-like	NM_012062	10059	2.15182	GDS3285-6h
DNTTIP2	deoxynucleotidyltransferase, terminal, interacting protein 2	NM_014597	30836	2.54322	GDS3285-6h
DONSON	downstream neighbor of SON	AF232674	29980	2.02557	GDS3315-24h
DOPEY1	dopey family member 1	AB029040	23033	3.46146	GDS3285-3h
DPH3	DPH3, KTI11 homolog (S. cerevisiae)	AU151106	285381	2.12637	GDS3285-6h
DSC3	desmocollin 3	AI797281	1825	2.00501	GDS3285-6h
DSCAM	Down syndrome cell adhesion molecule	AF023450	1826	2.30966	GDS3315-24h
DSCC1	defective in sister chromatid cohesion 1 homolog (S. cerevisiae)	NM_024094	79075	4.02896	GDS3315-24h
DTL	denticleless homolog (Drosophila)	NM_016448	51514	3.46124	GDS3315-24h
DTYMK	deoxythymidylate kinase (thymidylate kinase)	AF258562	1841	2.28114	GDS3315-24h
DUSP16	dual specificity phosphatase 16	AY038927	80824	2.64147	GDS3285-6h
DUT	deoxyuridine triphosphatase	AB049113	1854	3.30339	GDS3315-24h
DYNC1LI2	Dynein, cytoplasmic 1, light intermediate chain 2	AI640861	1783	2.13618	GDS3285-6h
DZIP3	DAZ interacting protein 3, zinc finger	BG502305	9666	2.0136	GDS3285-6h
E2F1	E2F transcription factor 1	NM_005225	1869	2.86002	GDS3315-24h
E2F2	E2F transcription factor 2	AL561296	1870	2.72959	GDS3315-24h
E2F5	E2F transcription factor 5, p130-binding	U15642	1875	2.25475	GDS3285-6h
E2F7	E2F transcription factor 7	AI341146	144455	2.73225	GDS3315-24h
E2F8	E2F transcription factor 8	NM_024680	79733	2.66525	GDS3315-24h
ECT2	epithelial cell transforming sequence 2 oncogene	BG170335	1894	4.04133	GDS3285-6h
EDEM3	ER degradation enhancer, mannosidase alpha-like 3	NM_017992	80267	2.2271	GDS3285-6h
EEF1A1	Eukaryotic translation elongation factor 1 alpha 1	BE622780	1915	2.31541	GDS3285-6h
EEF1D	eukaryotic translation elongation factor 1 delta (guanine nucleotide exchange protein)	BF690020	1936	2.15299	GDS3315-24h
EFS	embryonal Fyn-associated substrate	AB001467	10278	2.29262	GDS3285-3h
EGR3	early growth response 3	NM_004430	1960	3.09204	GDS3285-3h
EHBP1	EH domain binding protein 1	AB020710	23301	2.26162	GDS3285-6h
EIF1AX	eukaryotic translation initiation factor 1A, X-linked	BE542684	1964	2.58403	GDS3285-6h
EIF2A	eukaryotic translation initiation factor 2A, 65kDa	AF212241	83939	2.70755	GDS3285-6h
EIF2S1	eukaryotic translation initiation factor 2, subunit 1 alpha, 35kDa	AA577698	1965	2.105	GDS3285-6h
EIF2S2	eukaryotic translation initiation factor 2, subunit 2 beta, 38kDa	BC000461	8894	2.1339	GDS3285-6h
EIF3J	eukaryotic translation initiation factor 3, subunit J	NM_003758	8669	2.11642	GDS3285-6h
EIF4A2	eukaryotic translation initiation factor 4A2	AI332397	1974	4.15029	GDS3285-6h
EIF4E	eukaryotic translation initiation factor 4E	AW268640	1977	2.78356	GDS3285-6h
EIF4G3	eukaryotic translation initiation factor 4 gamma, 3	BC030578	8672	2.77184	GDS3285-6h
EIF5B	eukaryotic translation initiation factor 5B	BE138647	9669	3.09442	GDS3285-3h
ELF1	E74-like factor 1 (ets domain transcription factor)	M82882	1997	2.22121	GDS3285-3h
ELOVL2	elongation of very long chain fatty acids (FEN1/Elo2, SUR4/Elo3, yeast)-like 2	NM_017770	54898	4.80723	GDS3285-6h
ELP2	Elongation protein 2 homolog (S. cerevisiae)	BF526230	55250	2.83732	GDS3285-6h
EML4	echinoderm microtubule associated protein like 4	NM_019063	27436	2.06124	GDS3285-6h
ENPP4	ectonucleotide pyrophosphatase/phosphodiesterase 4 (putative function)	NM_014936	22875	2.01362	GDS3285-6h
EPB41L4A	erythrocyte membrane protein band 4.1 like 4A	AW590155	64097	2.86212	GDS3285-6h
EPR1	effector cell peptidase receptor 1 (non-protein coding)	BQ021146	8475	2.26524	GDS3315-24h
EPT1	ethanolaminephosphotransferase 1 (CDP-ethanolamine-specific)	BC021229	85465	2.45547	GDS3285-6h
ERBB2IP	erbb2 interacting protein	NM_018695	55914	2.02448	GDS3285-6h
ERBB4	v-erb-a erythroblastic leukemia viral oncogene homolog 4 (avian)	AK024204	2066	2.36831	GDS3285-6h
ERCC6L	excision repair cross-complementing rodent repair deficiency, complementation group 6-like	NM_017669	54821	3.35287	GDS3315-24h
ERF	Ets2 repressor factor	T73730	2077	2.03178	GDS3315-24h
ERGIC2	ERGIC and golgi 2	AA102332	51290	2.36601	GDS3285-6h
ESCO2	establishment of cohesion 1 homolog 2 (S. cerevisiae)	AA740849	157570	2.83746	GDS3315-24h
ESF1	ESF1, nucleolar pre-rRNA processing protein, homolog (S. cerevisiae)	NM_016649	51575	2.36444	GDS3285-6h
ESPL1	extra spindle pole bodies homolog 1 (S. cerevisiae)	D79987	9700	2.85526	GDS3315-24h
ESR1	estrogen receptor 1	AF258449	2099	3.24021	GDS3285-6h
EXO1	exonuclease 1	NM_003686	9156	4.93706	GDS3315-24h
EXOC5	exocyst complex component 5	NM_006544	10640	2.84279	GDS3285-6h
EXOSC9	exosome component 9	NM_005033	5393	3.37468	GDS3285-6h
EZH2	enhancer of zeste homolog 2 (Drosophila)	NM_004456	2146	2.02675	GDS3315-24h
FABP5	fatty acid binding protein 5 (psoriasis-associated)	NM_001444	2171	2.56719	GDS3315-24h
FAM101B	family with sequence similarity 101, member B	BG036514	359845	2.11428	GDS3315-24h
FAM111B	family with sequence similarity 111, member B	AA960844	374393	3.54331	GDS3315-24h
FAM126A	family with sequence similarity 126, member A	AV734839	84668	2.62392	GDS3285-6h
FAM132B	family with sequence similarity 132, member B	H16258	151176	2.71023	GDS3315-24h
FAM161A	family with sequence similarity 161, member A	AK091575	84140	2.03492	GDS3315-24h
FAM179B	family with sequence similarity 179, member B	AI823592	23116	2.077	GDS3285-6h
FAM198B	family with sequence similarity 198, member B	AF260333	51313	2.28366	GDS3285-3h
FAM54A	family with sequence similarity 54, member A	AL138828	113115	2.56102	GDS3285-6h
FAM72A /// FAM72B /// FAM72C /// FAM72D	family with sequence similarity 72, member A /// family with sequence similarity 72, member B /// family with sequence similarity 72, member C /// family with sequence similarity 72, member D	AL135396	554282 /// 653820 /// 728833 /// 729533	2.59972	GDS3315-24h
FAM83D	family with sequence similarity 83, member D	BC001068	81610	2.13672	GDS3315-24h
FANCA	Fanconi anemia, complementation group A	AW083279	2175	2.21297	GDS3315-24h
FANCB	Fanconi anemia, complementation group B	BC043596	2187	2.22055	GDS3315-24h
FANCD2	Fanconi anemia, complementation group D2	AA579890	2177	2.94446	GDS3315-24h
FANCI	Fanconi anemia, complementation group I	W74442	55215	3.60788	GDS3315-24h
FAR1	fatty acyl CoA reductase 1	BG261090	84188	2.77308	GDS3285-6h
FARP1	FERM, RhoGEF (ARHGEF) and pleckstrin domain protein 1 (chondrocyte-derived)	BF213279	10160	2.94871	GDS3285-6h
FARSB	phenylalanyl-tRNA synthetase, beta subunit	AW024617	10056	2.09403	GDS3285-6h
FASTKD1	FAST kinase domains 1	NM_024622	79675	2.1808	GDS3285-3h
FBXO5	F-box protein 5	NM_012177	26271	2.64201	GDS3315-24h
FBXO9	F-box protein 9	AL137520	26268	2.325	GDS3285-6h
FCHO2	FCH domain only 2	AI627666	115548	2.2597	GDS3285-6h
FEN1	flap structure-specific endonuclease 1	NM_004111	2237	2.46895	GDS3315-24h
FGF18	fibroblast growth factor 18	NM_003862	8817	3.76679	GDS3285-3h
FGF22	fibroblast growth factor 22	NM_020637	27006	2.12613	GDS3285-6h
FHL1	four and a half LIM domains 1	NM_001449	2273	3.0203	GDS3315-24h
FIGN	fidgetin	AK025747	55137	2.5381	GDS3285-3h
FIGNL1	fidgetin-like 1	AK023411	63979	2.31521	GDS3315-24h
FITM2	fat storage-inducing transmembrane protein 2	AK027041	128486	2.89645	GDS3285-6h
FKBP4	FK506 binding protein 4, 59kDa	AA894574	2288	2.37282	GDS3285-6h
FKBP5	FK506 binding protein 5	NM_004117	2289	3.77989	GDS3315-24h
FLJ27352	hypothetical LOC145788	AA398658	145788	2.05428	GDS3285-6h
FLJ39632	hypothetical LOC642477	BE738279	642477	2.31964	GDS3285-3h
FLJ44342	hypothetical LOC645460	AI803504	645460	2.77523	GDS3285-6h
FLJ45482	hypothetical LOC645566	BQ953917	645566	2.22116	GDS3315-24h
FMN1	formin 1	R67695	342184	2.83028	GDS3285-6h
FNDC3B	fibronectin type III domain containing 3B	AW058617	64778	2.56859	GDS3285-6h
FOS	FBJ murine osteosarcoma viral oncogene homolog	BC004490	2353	4.37943	GDS3285-3h
FOXC1	forkhead box C1	NM_001453	2296	3.04863	GDS3285-3h
FOXM1	forkhead box M1	NM_021953	2305	2.81904	GDS3315-24h
FOXN2	forkhead box N2	BF590117	3344	2.40154	GDS3285-6h
FOXO3 /// FOXO3B	forkhead box O3 /// forkhead box O3B pseudogene	AF041336	2309 /// 2310	2.41342	GDS3285-6h
FOXP1	forkhead box P1	AI699465	27086	2.26725	GDS3285-6h
FOXRED2	FAD-dependent oxidoreductase domain containing 2	NM_024955	80020	2.09694	GDS3285-6h
FREM2	FRAS1 related extracellular matrix protein 2	N66307	341640	2.69753	GDS3285-6h
FRS2	fibroblast growth factor receptor substrate 2	AW264515	10818	2.1994	GDS3285-3h
FRYL	FRY-like	BC021803	285527	5.72504	GDS3285-6h
FUBP1	Far upstream element (FUSE) binding protein 1	AL036840	8880	2.59595	GDS3285-6h
FUBP3	far upstream element (FUSE) binding protein 3	BF060981	8939	2.05152	GDS3285-6h
FYTTD1	forty-two-three domain containing 1	BG291550	84248	2.04959	GDS3285-6h
FZD6	frizzled homolog 6 (Drosophila)	NM_003506	8323	2.2256	GDS3285-6h
G2E3	G2/M-phase specific E3 ubiquitin ligase	BC000973	55632	2.81802	GDS3285-6h
G3BP2	GTPase activating protein (SH3 domain) binding protein 2	NM_012297	9908	2.32228	GDS3285-6h
GABPB1	GA binding protein transcription factor, beta subunit 1	NM_002041	2553	2.71799	GDS3285-6h
GALNT4	UDP-N-acetyl-alpha-D-galactosamine:polypeptide N-acetylgalactosaminyltransferase 4 (GalNAc-T4)	AI890347	8693	2.63756	GDS3285-6h
GALNT4 /// POC1B	UDP-N-acetyl-alpha-D-galactosamine:polypeptide N-acetylgalactosaminyltransferase 4 (GalNAc-T4) /// POC1 centriolar protein homolog B (Chlamydomonas)	NM_003774	282809 /// 8693	2.47646	GDS3285-3h
GAPVD1	GTPase activating protein and VPS9 domains 1	BG429255	26130	2.21153	GDS3285-3h
GAS2L3	Growth arrest-specific 2 like 3	AI860012	283431	2.35253	GDS3315-24h
GAS5	growth arrest-specific 5 (non-protein coding)	AI056992	60674	3.34972	GDS3285-6h
GCC2	GRIP and coiled-coil domain containing 2	NM_014635	9648	2.07702	GDS3285-6h
GCFC1	GC-rich sequence DNA-binding factor 1	NM_016631	94104	2.33044	GDS3285-6h
GDAP1	ganglioside-induced differentiation-associated protein 1	N46350	54332	2.40585	GDS3285-6h
GDF1 /// LASS1	growth differentiation factor 1 /// LAG1 homolog, ceramide synthase 1	NM_001492	10715 /// 2657	2.03205	GDS3315-24h
GDI2	GDP dissociation inhibitor 2	D13988	2665	2.03038	GDS3285-6h
GEM	GTP binding protein overexpressed in skeletal muscle	NM_005261	2669	2.21287	GDS3285-6h
GEMIN5	gem (nuclear organelle) associated protein 5	AW024563	25929	2.04857	GDS3285-3h
GEN1	Gen homolog 1, endonuclease (Drosophila)	AK025489	348654	2.10712	GDS3285-6h
GGH	gamma-glutamyl hydrolase (conjugase, folylpolygammaglutamyl hydrolase)	NM_003878	8836	2.34638	GDS3315-24h
GINS1	GINS complex subunit 1 (Psf1 homolog)	NM_021067	9837	2.76013	GDS3315-24h
GINS2	GINS complex subunit 2 (Psf2 homolog)	BC003186	51659	3.58153	GDS3315-24h
GINS3	GINS complex subunit 3 (Psf3 homolog)	AI421812	64785	2.50208	GDS3315-24h
GINS4	GINS complex subunit 4 (Sld5 homolog)	BC005995	84296	2.5176	GDS3315-24h
GLA	galactosidase, alpha	NM_000169	2717	2.90169	GDS3315-24h
GLS	glutaminase	AF158555	2744	2.00189	GDS3285-3h
GMNN	geminin, DNA replication inhibitor	NM_015895	51053	3.18213	GDS3315-24h
GNA13	guanine nucleotide binding protein (G protein), alpha 13	NM_006572	10672	2.01124	GDS3285-6h
GNA14	guanine nucleotide binding protein (G protein), alpha 14	BG537516	9630	2.00153	GDS3285-3h
GNAQ	guanine nucleotide binding protein (G protein), q polypeptide	BF477658	2776	2.91121	GDS3285-3h
GNAS	GNAS complex locus	AI693143	2778	2.05743	GDS3285-6h
GNG4	guanine nucleotide binding protein (G protein), gamma 4	NM_004485	2786	2.03978	GDS3315-24h
GNL1	guanine nucleotide binding protein-like 1	AA775731	2794	2.00627	GDS3285-3h
GNL2	guanine nucleotide binding protein-like 2 (nucleolar)	NM_013285	29889	2.0578	GDS3285-3h
GNL3	guanine nucleotide binding protein-like 3 (nucleolar)	NM_014366	26354	2.21832	GDS3285-3h
GNL3LP1	guanine nucleotide binding protein-like 3 (nucleolar)-like pseudogene 1	NM_024994	80060	2.26442	GDS3285-6h
GOLGA4	golgin A4	NM_002078	2803	2.57879	GDS3285-6h
GORAB	golgin, RAB6-interacting	AK021814	92344	2.35774	GDS3285-6h
GPAM	glycerol-3-phosphate acyltransferase, mitochondrial	AB046780	57678	2.24958	GDS3285-3h
GPATCH4	G patch domain containing 4	AI911518	54865	2.77544	GDS3285-3h
GPD2	glycerol-3-phosphate dehydrogenase 2 (mitochondrial)	AA613031	2820	2.15274	GDS3285-6h
GPR158	G protein-coupled receptor 158	R41459	57512	3.01126	GDS3285-6h
GPR19	G protein-coupled receptor 19	NM_006143	2842	2.62935	GDS3315-24h
GPR65	G protein-coupled receptor 65	NM_003608	8477	2.25241	GDS3315-24h
GPR68	G protein-coupled receptor 68	AI805006	8111	2.18083	GDS3285-3h
GPR77	G protein-coupled receptor 77	NM_018485	27202	2.70357	GDS3285-6h
GPSM2	G-protein signaling modulator 2 (AGS3-like, C. elegans)	NM_013296	29899	2.2083	GDS3285-6h
GREB1	growth regulation by estrogen in breast cancer 1	NM_014668	9687	11.6407	GDS3285-6h
GSPT1	G1 to S phase transition 1	BE544748	2935	2.12868	GDS3285-6h
GTF2F2	general transcription factor IIF, polypeptide 2, 30kDa	BC001771	2963	2.22956	GDS3285-6h
GTPBP4	GTP binding protein 4	NM_012341	23560	2.20739	GDS3285-3h
GTSE1	G-2 and S-phase expressed 1	BF973178	51512	2.12803	GDS3315-24h
GXYLT1	glucoside xylosyltransferase 1	BF977231	283464	2.17031	GDS3285-6h
H2AFX	H2A histone family, member X	NM_002105	3014	2.07154	GDS3315-24h
HAUS1	HAUS augmin-like complex, subunit 1	AV715391	115106	2.03349	GDS3315-24h
HAUS6	HAUS augmin-like complex, subunit 6	AB046794	54801	2.30258	GDS3285-6h
HBA1 /// HBA2	hemoglobin, alpha 1 /// hemoglobin, alpha 2	AF349571	3039 /// 3040	2.56895	GDS3285-3h
HBEGF	heparin-binding EGF-like growth factor	NM_001945	1839	4.0019	GDS3285-3h
HCG4	HLA complex group 4	NM_018985	54435	2.03293	GDS3285-6h
HCK	hemopoietic cell kinase	NM_002110	3055	6.81831	GDS3285-6h
HEATR1	HEAT repeat containing 1	NM_018072	55127	2.04378	GDS3285-6h
HECTD2	HECT domain containing 2	AF131793	143279	2.18831	GDS3285-6h
HELLS	helicase, lymphoid-specific	NM_018063	3070	3.05814	GDS3315-24h
HERC2P2 /// HERC2P3 /// LOC440248	hect domain and RLD 2 pseudogene 2 /// hect domain and RLD 2 pseudogene 3 /// hect domain and RLD 2 pseudogene	AB002391	283755 /// 400322 /// 440248	2.44988	GDS3285-6h
HERC4	hect domain and RLD 4	AB046813	26091	2.08041	GDS3285-3h
HES6	hairy and enhancer of split 6 (Drosophila)	AW249678	55502	2.42566	GDS3315-24h
HEY2	hairy/enhancer-of-split related with YRPW motif 2	AF232238	23493	5.87089	GDS3285-3h
HIF1A	hypoxia inducible factor 1, alpha subunit (basic helix-loop-helix transcription factor)	NM_001530	3091	2.64855	GDS3285-6h
HIST1H4C	histone cluster 1, H4c	NM_003542	8364	2.78005	GDS3315-24h
HLF	hepatic leukemia factor	AI810712	3131	2.87432	GDS3285-6h
HMGA2	high mobility group AT-hook 2	AI990940	8091	2.02542	GDS3285-6h
HMGB1	high-mobility group box 1	N92507	3146	2.09376	GDS3285-3h
HMMR	hyaluronan-mediated motility receptor (RHAMM)	NM_012485	3161	2.56728	GDS3285-6h
HNRNPA1	heterogeneous nuclear ribonucleoprotein A1	AW450929	3178	2.52192	GDS3285-6h
HNRNPA2B1	heterogeneous nuclear ribonucleoprotein A2/B1	AI963008	3181	2.43812	GDS3285-6h
HNRNPA3	heterogeneous nuclear ribonucleoprotein A3	AA527502	220988	2.3258	GDS3285-6h
HNRNPH1	heterogeneous nuclear ribonucleoprotein H1 (H)	BF983406	3187	2.26834	GDS3285-6h
HNRNPH2	Heterogeneous nuclear ribonucleoprotein H2 (H')	BF061744	3188	2.04746	GDS3285-6h
HNRPDL	heterogeneous nuclear ribonucleoprotein D-like	AI762552	9987	2.19581	GDS3285-6h
HOOK1	hook homolog 1 (Drosophila)	AA618420	51361	2.40844	GDS3285-6h
HOXC8	homeobox C8	NM_022658	3224	2.32161	GDS3285-3h
HPGD	hydroxyprostaglandin dehydrogenase 15-(NAD)	NM_000860	3248	2.13013	GDS3285-6h
HPRT1	hypoxanthine phosphoribosyltransferase 1	NM_000194	3251	2.07509	GDS3315-24h
HS3ST3A1	heparan sulfate (glucosamine) 3-O-sulfotransferase 3A1	NM_006042	9955	3.18494	GDS3285-6h
HS3ST3B1	heparan sulfate (glucosamine) 3-O-sulfotransferase 3B1	AA780067	9953	2.4535	GDS3285-3h
HSP90AA1	heat shock protein 90kDa alpha (cytosolic), class A member 1	AI962933	3320	3.17785	GDS3285-6h
HSP90B1	heat shock protein 90kDa beta (Grp94), member 1	AK025862	7184	2.77223	GDS3285-6h
HSPA13	heat shock protein 70kDa family, member 13	AI718418	6782	2.12025	GDS3285-3h
HSPA14	heat shock 70kDa protein 14	NM_016299	51182	2.25749	GDS3285-6h
HSPA2	heat shock 70kDa protein 2	U56725	3306	2.32314	GDS3315-24h
HSPA4L	heat shock 70kDa protein 4-like	NM_014278	22824	2.55499	GDS3285-6h
HSPD1	heat shock 60kDa protein 1 (chaperonin)	BE256479	3329	2.18837	GDS3285-6h
HSPH1	heat shock 105kDa/110kDa protein 1	BG403660	10808	3.04638	GDS3285-6h
HTT	huntingtin	NM_002111	3064	2.37705	GDS3285-3h
IDH3A	isocitrate dehydrogenase 3 (NAD+) alpha	AI826060	3419	2.07163	GDS3285-6h
IFNAR2	interferon (alpha, beta and omega) receptor 2	L41944	3455	2.29345	GDS3285-6h
IGF1R	insulin-like growth factor 1 receptor	BF347362	3480	8.2903	GDS3285-6h
IGFBP4	insulin-like growth factor binding protein 4	NM_001552	3487	2.92738	GDS3285-6h
IGLL5 /// IGLV2-23	immunoglobulin lambda-like polypeptide 5 /// immunoglobulin lambda variable 2-23	D84140	100423062 /// 28813	2.37281	GDS3285-6h
IGSF1	immunoglobulin superfamily, member 1	AB058894	3547	3.11776	GDS3315-24h
IL17RB	interleukin 17 receptor B	AF208111	55540	4.23987	GDS3315-24h
IL6ST	interleukin 6 signal transducer (gp130, oncostatin M receptor)	AL049265	3572	3.09611	GDS3285-6h
INF2	inverted formin, FH2 and WH2 domain containing	AI391455	64423	2.16303	GDS3285-6h
INO80B	INO80 complex subunit B	NM_031288	83444	2.22276	GDS3285-3h
INO80D	INO80 complex subunit D	AW452971	54891	2.5503	GDS3285-6h
IPO7	importin 7	AA939270	10527	2.11873	GDS3285-6h
IQGAP3	IQ motif containing GTPase activating protein 3	AW271106	128239	2.01339	GDS3315-24h
ITGA2	integrin, alpha 2 (CD49B, alpha 2 subunit of VLA-2 receptor)	NM_002203	3673	2.11918	GDS3285-6h
ITGA6	integrin, alpha 6	AV733308	3655	2.08595	GDS3285-6h
ITGB3BP	integrin beta 3 binding protein (beta3-endonexin)	NM_014288	23421	2.24247	GDS3315-24h
ITPR1	inositol 1,4,5-triphosphate receptor, type 1	L38019	3708	3.11673	GDS3285-6h
ITPR2	inositol 1,4,5-triphosphate receptor, type 2	AA834576	3709	2.09168	GDS3285-3h
ITSN2	intersectin 2	U61167	50618	2.00993	GDS3285-6h
JAK2	Janus kinase 2	AF001362	3717	3.89784	GDS3285-6h
JMY	junction mediating and regulatory protein, p53 cofactor	BF447037	133746	2.00042	GDS3285-3h
KAZ	kazrin	AB015329	23254	2.94669	GDS3285-6h
KBTBD8	kelch repeat and BTB (POZ) domain containing 8	AA669114	84541	2.5425	GDS3285-3h
KCNQ1OT1	KCNQ1 overlapping transcript 1 (non-protein coding)	AW613101	10984	2.24571	GDS3285-6h
KHDRBS3	KH domain containing, RNA binding, signal transduction associated 3	AF069681	10656	2.1857	GDS3285-3h
KHK	ketohexokinase (fructokinase)	BC006233	3795	2.02848	GDS3285-6h
KIAA0020	KIAA0020	NM_014878	9933	2.85968	GDS3285-6h
KIAA0101	KIAA0101	BC005832	9768	3.40258	GDS3315-24h
KIAA0528	KIAA0528	AB011100	9847	3.60175	GDS3285-6h
KIAA0776	KIAA0776	AW298092	23376	2.37203	GDS3285-6h
KIAA1033	KIAA1033	AL137753	23325	2.47931	GDS3285-6h
KIAA1324	KIAA1324	AB037745	57535	2.07569	GDS3315-24h
KIAA1429	KIAA1429	AI636247	25962	3.06547	GDS3285-6h
KIAA1430	KIAA1430	AI912523	57587	2.47454	GDS3285-6h
KIAA1632	KIAA1632	AK023817	57724	2.20564	GDS3285-6h
KIAA1712	KIAA1712	AI633734	80817	2.04183	GDS3285-6h
KIAA1715	KIAA1715	AL133768	80856	2.03762	GDS3285-6h
KIDINS220	kinase D-interacting substrate, 220kDa	AA992480	57498	2.2394	GDS3285-3h
KIF11	kinesin family member 11	NM_004523	3832	2.82989	GDS3315-24h
KIF14	kinesin family member 14	NM_014875	9928	2.15662	GDS3315-24h
KIF15	kinesin family member 15	NM_020242	56992	2.84576	GDS3315-24h
KIF18A	kinesin family member 18A	NM_031217	81930	2.01762	GDS3285-6h
KIF18B	kinesin family member 18B	AA292789	146909	2.38178	GDS3315-24h
KIF21A	kinesin family member 21A	AF155117	55605	4.05515	GDS3285-3h
KIF23	Kinesin family member 23	AW192521	9493	2.98833	GDS3315-24h
KIF26A	kinesin family member 26A	AK026406	26153	2.7527	GDS3315-24h
KIF2A	kinesin heavy chain member 2A	NM_004520	3796	2.12184	GDS3285-6h
KIF2C	kinesin family member 2C	U63743	11004	2.35067	GDS3315-24h
KIF4A	kinesin family member 4A	NM_012310	24137	2.45958	GDS3315-24h
KIFC1	kinesin family member C1	BC000712	3833	2.44351	GDS3315-24h
KLHL15	kelch-like 15 (Drosophila)	BG149487	80311	2.03287	GDS3285-6h
KLHL23	kelch-like 23 (Drosophila)	BE326381	151230	2.35735	GDS3285-3h
KLHL28	kelch-like 28 (Drosophila)	AI982758	54813	2.11879	GDS3285-6h
KLK11	kallikrein-related peptidase 11	NM_006853	11012	2.9057	GDS3285-6h
KNDC1	Kinase non-catalytic C-lobe domain (KIND) containing 1	AW449871	85442	2.20853	GDS3285-6h
KNTC1	kinetochore associated 1	NM_014708	9735	2.41442	GDS3285-6h
KPNA5	karyopherin alpha 5 (importin alpha 6)	AI769559	3841	2.23858	GDS3285-3h
KRR1	KRR1, small subunit (SSU) processome component, homolog (yeast)	AI950314	11103	2.7491	GDS3285-6h
KRT13	keratin 13	NM_002274	3860	2.35668	GDS3285-6h
KRT17	keratin 17	NM_000422	3872	2.17065	GDS3285-3h
KTELC1	KTEL (Lys-Tyr-Glu-Leu) containing 1	NM_020231	56983	2.74954	GDS3285-6h
KTN1	kinectin 1 (kinesin receptor)	Z22551	3895	2.15203	GDS3285-6h
LARGE	like-glycosyltransferase	NM_004737	9215	2.29743	GDS3285-6h
LARP1B	La ribonucleoprotein domain family, member 1B	AI767732	55132	2.03142	GDS3285-6h
LARP4	La ribonucleoprotein domain family, member 4	AI743740	113251	2.44632	GDS3285-6h
LCORL	ligand dependent nuclear receptor corepressor-like	AI807408	254251	3.3197	GDS3285-6h
LIN7C	lin-7 homolog C (C. elegans)	NM_018362	55327	2.73645	GDS3285-6h
LMBR1	limb region 1 homolog (mouse)	AF348513	64327	2.54705	GDS3285-6h
LMNB1	lamin B1	NM_005573	4001	2.00195	GDS3315-24h
LOC100128191	hypothetical protein LOC100128191	H28597	100128191	3.14973	GDS3315-24h
LOC100131303	Similar to hCG1775037	BF109310	100131303	2.14625	GDS3315-24h
LOC100131564	hypothetical protein LOC100131564	AA524669	100131564	2.08957	GDS3285-3h
LOC100133660	Hypothetical LOC100133660	AW137053	100133660	2.99696	GDS3285-6h
LOC100190986	hypothetical LOC100190986	BE972419	100190986	3.24604	GDS3285-6h
LOC100287515 /// ZNF26	similar to zinc finger protein 26 (KOX 20) /// zinc finger protein 26	BC046206	100287515 /// 7574	2.71937	GDS3285-3h
LOC100288332 /// LOC100288583 /// NPIPL3	similar to acyl-CoA synthetase medium-chain family member 2 /// hypothetical protein LOC100288583 /// nuclear pore complex interacting protein-like 3	AL049250	100288332 /// 100288583 /// 23117	2.15389	GDS3285-6h
LOC100288730	hypothetical LOC100288730	AI140189	100288730	2.16403	GDS3285-6h
LOC100288985	hypothetical protein LOC100288985	AW003173	100288985	2.71175	GDS3285-3h
LOC100289612	arsenic transactivated protein 1	BF691634	100289612	2.59461	GDS3315-24h
LOC150759	hypothetical protein LOC150759	W95043	150759	2.35634	GDS3285-3h
LOC286135	hypothetical LOC286135	BC028745	286135	2.68398	GDS3285-3h
LOC389834	ankyrin repeat domain 57 pseudogene	BE856637	389834	2.04741	GDS3285-6h
LOC440944	hypothetical LOC440944	CA430188	440944	2.3132	GDS3285-6h
LOC442075	hypothetical LOC442075	AI923935	442075	2.06721	GDS3315-24h
LOC645513	Hypothetical LOC645513	AF085995	645513	2.14184	GDS3285-3h
LOC728730	Hypothetical LOC728730	AW772084	728730	2.31578	GDS3285-6h
LOC81691	exonuclease NEF-sp	NM_030941	81691	2.028	GDS3315-24h
LONRF2	LON peptidase N-terminal domain and ring finger 2	AV709727	164832	3.31445	GDS3285-6h
LPAR1	lysophosphatidic acid receptor 1	BF055366	1902	2.05583	GDS3285-3h
LRIG1	leucine-rich repeats and immunoglobulin-like domains 1	AB050468	26018	2.1605	GDS3315-24h
LRP8	low density lipoprotein receptor-related protein 8, apolipoprotein e receptor	NM_004631	7804	2.78421	GDS3285-6h
LRPPRC	leucine-rich PPR-motif containing	AI653608	10128	2.25825	GDS3285-6h
LRRC40	leucine rich repeat containing 40	NM_017768	55631	2.34338	GDS3285-6h
LRRC58	leucine rich repeat containing 58	BG285274	116064	2.32089	GDS3285-6h
LRRFIP2	leucine rich repeat (in FLII) interacting protein 2	NM_017724	9209	2.28136	GDS3285-6h
LTV1	LTV1 homolog (S. cerevisiae)	AI458051	84946	2.68507	GDS3285-3h
LUC7L3	LUC7-like 3 (S. cerevisiae)	NM_006107	51747	2.0977	GDS3285-6h
LYAR	Ly1 antibody reactive homolog (mouse)	AW958593	55646	3.10753	GDS3285-3h
LYPLAL1	lysophospholipase-like 1	AI953360	127018	2.24258	GDS3285-6h
LYRM7	Lyrm7 homolog (mouse)	AA424065	90624	2.30955	GDS3285-6h
MAD2L1	MAD2 mitotic arrest deficient-like 1 (yeast)	NM_002358	4085	2.94983	GDS3315-24h
MAGOHB	mago-nashi homolog B (Drosophila)	NM_018048	55110	2.05594	GDS3315-24h
MALAT1	metastasis associated lung adenocarcinoma transcript 1 (non-protein coding)	AW005982	378938	2.6681	GDS3285-6h
MANEA	mannosidase, endo-alpha	AI587307	79694	2.31461	GDS3285-6h
MAP3K2	mitogen-activated protein kinase kinase kinase 2	AF239798	10746	2.28326	GDS3285-6h
MAP3K7	Mitogen-activated protein kinase kinase kinase 7	AL121964	6885	2.2951	GDS3285-6h
MAP4K3	mitogen-activated protein kinase kinase kinase kinase 3	NM_003618	8491	2.20248	GDS3285-6h
MAP4K5	mitogen-activated protein kinase kinase kinase kinase 5	NM_006575	11183	2.44556	GDS3285-6h
MAPK6	mitogen-activated protein kinase 6	NM_002748	5597	2.10667	GDS3285-6h
MASTL	microtubule associated serine/threonine kinase-like	BF108964	84930	2.73219	GDS3315-24h
MATR3	matrin 3	BI832461	9782	3.09484	GDS3285-6h
MAX	MYC associated factor X	M64240	4149	2.40946	GDS3285-6h
MBD4	methyl-CpG binding domain protein 4	AI913365	8930	2.07655	GDS3285-6h
MBNL1	muscleblind-like (Drosophila)	BF512200	4154	2.67808	GDS3285-6h
MBNL2	muscleblind-like 2 (Drosophila)	NM_005757	10150	2.26677	GDS3285-6h
MCM10	minichromosome maintenance complex component 10	NM_018518	55388	4.09213	GDS3315-24h
MCM2	minichromosome maintenance complex component 2	NM_004526	4171	2.67479	GDS3315-24h
MCM3	minichromosome maintenance complex component 3	NM_002388	4172	2.64043	GDS3315-24h
MCM4	minichromosome maintenance complex component 4	AI859865	4173	2.61466	GDS3315-24h
MCM5	minichromosome maintenance complex component 5	NM_006739	4174	2.8042	GDS3315-24h
MCM6	minichromosome maintenance complex component 6	NM_005915	4175	2.31975	GDS3315-24h
MCM7	minichromosome maintenance complex component 7	AF279900	4176	2.72645	GDS3315-24h
MCM8	minichromosome maintenance complex component 8	BC005170	84515	2.07047	GDS3315-24h
MCOLN3	mucolipin 3	AW665790	55283	2.80909	GDS3285-3h
MCPH1	microcephalin 1	BE673677	79648	2.61373	GDS3285-6h
MDH1	Malate dehydrogenase 1, NAD (soluble)	AW952547	4190	2.25151	GDS3285-6h
MDM2	Mdm2 p53 binding protein homolog (mouse)	AA902480	4193	2.28386	GDS3285-6h
MED13L	mediator complex subunit 13-like	AW999644	23389	2.62446	GDS3285-6h
MEG3	maternally expressed 3 (non-protein coding)	AI291123	55384	2.07097	GDS3315-24h
MEIS1	Meis homeobox 1	NM_002398	4211	2.04589	GDS3285-3h
MELK	maternal embryonic leucine zipper kinase	NM_014791	9833	3.25574	GDS3315-24h
MESP1	mesoderm posterior 1 homolog (mouse)	BC006219	55897	2.13858	GDS3315-24h
METAP2	methionyl aminopeptidase 2	AI743685	10988	2.48742	GDS3285-6h
METT5D1	methyltransferase 5 domain containing 1	AL580319	196074	2.16307	GDS3285-6h
METTL8	methyltransferase like 8	BC025250	79828	2.87	GDS3285-6h
MFAP3	microfibrillar-associated protein 3	NM_005927	4238	2.80215	GDS3285-6h
MFN1	mitofusin 1	NM_017927	55669	2.25479	GDS3285-6h
MGA	MAX gene associated	BF438227	23269	2.64878	GDS3285-3h
MGAT2	mannosyl (alpha-1,6-)-glycoprotein beta-1,2-N-acetylglucosaminyltransferase	AW103265	4247	2.12289	GDS3285-6h
MGP	matrix Gla protein	NM_000900	4256	3.03177	GDS3315-24h
MIER3	mesoderm induction early response 1, family member 3	R66534	166968	2.37504	GDS3285-6h
MINA	MYC induced nuclear antigen	BE966695	84864	2.09641	GDS3285-6h
MIRLET7D	microRNA let-7d	AA969238	406886	2.65569	GDS3285-6h
MKI67	antigen identified by monoclonal antibody Ki-67	BF001806	4288	3.1187	GDS3315-24h
MKI67IP	MKI67 (FHA domain) interacting nucleolar phosphoprotein	AL542544	84365	2.73061	GDS3285-3h
MKLN1	muskelin 1, intracellular mediator containing kelch motifs	D81987	4289	3.08291	GDS3285-6h
MKX	mohawk homeobox	AW023227	283078	2.09045	GDS3315-24h
MLF1IP	MLF1 interacting protein	NM_024629	79682	3.62889	GDS3315-24h
MLLT3	myeloid/lymphoid or mixed-lineage leukemia (trithorax homolog, Drosophila); translocated to, 3	NM_004529	4300	2.14522	GDS3285-6h
MMAA	methylmalonic aciduria (cobalamin deficiency) cblA type	AA678047	166785	2.18428	GDS3285-3h
MND1	meiotic nuclear divisions 1 homolog (S. cerevisiae)	AY028916	84057	2.2254	GDS3315-24h
MNS1	meiosis-specific nuclear structural 1	NM_018365	55329	3.26182	GDS3315-24h
MORF4L2	Mortality factor 4 like 2	AI700608	9643	2.10002	GDS3285-3h
MPHOSPH10	M-phase phosphoprotein 10 (U3 small nucleolar ribonucleoprotein)	AL545921	10199	2.38341	GDS3285-3h
MPHOSPH9	M-phase phosphoprotein 9	NM_022782	10198	2.89408	GDS3285-6h
MPP7	membrane protein, palmitoylated 7 (MAGUK p55 subfamily member 7)	BF693302	143098	2.36831	GDS3285-6h
MPPED2	metallophosphoesterase domain containing 2	NM_001584	744	2.09151	GDS3285-3h
MRE11A	MRE11 meiotic recombination 11 homolog A (S. cerevisiae)	NM_005590	4361	2.12168	GDS3285-3h
MREG	melanoregulin	BG167210	55686	3.1318	GDS3285-6h
MRPL19	mitochondrial ribosomal protein L19	BE544070	9801	2.12819	GDS3285-6h
MSH2	mutS homolog 2, colon cancer, nonpolyposis type 1 (E. coli)	U04045	4436	2.32785	GDS3285-6h
MSH6	mutS homolog 6 (E. coli)	D89646	2956	2.05015	GDS3285-6h
MT1P2	metallothionein 1 pseudogene 2	AF333388	645745	2.04497	GDS3315-24h
MTBP	Mdm2, transformed 3T3 cell double minute 2, p53 binding protein (mouse) binding protein, 104kDa	AK022122	27085	2.23226	GDS3315-24h
MTCP1	mature T-cell proliferation 1	AA744518	4515	2.10909	GDS3315-24h
MTCP1NB	mature T-cell proliferation 1 neighbor	Z24459	100272147	2.14478	GDS3315-24h
MTERF	mitochondrial transcription termination factor	NM_006980	7978	2.49922	GDS3285-3h
MTERFD1	MTERF domain containing 1	NM_015942	51001	2.27923	GDS3285-6h
MTF2	metal response element binding transcription factor 2	AL523380	22823	2.13415	GDS3285-6h
MTHFD1L	Methylenetetrahydrofolate dehydrogenase (NADP+ dependent) 1-like	AF086425	25902	2.30462	GDS3285-3h
MTM1	myotubularin 1	NM_000252	4534	2.38915	GDS3285-6h
MTMR6	myotubularin related protein 6	U47635	9107	2.34796	GDS3285-3h
MTP18	mitochondrial protein 18 kDa	AF060924	51537	2.08079	GDS3315-24h
MTR	5-methyltetrahydrofolate-homocysteine methyltransferase	AV706396	4548	2.03538	GDS3285-6h
MTRR	5-methyltetrahydrofolate-homocysteine methyltransferase reductase	NM_024010	4552	2.16283	GDS3285-6h
MTX3	metaxin 3	AI743044	345778	2.08583	GDS3285-6h
MUM1	melanoma associated antigen (mutated) 1	AA143060	84939	2.03115	GDS3285-6h
MYB	v-myb myeloblastosis viral oncogene homolog (avian)	NM_005375	4602	4.24675	GDS3285-6h
MYBL1	v-myb myeloblastosis viral oncogene homolog (avian)-like 1	AW592266	4603	9.43993	GDS3285-6h
MYBL2	v-myb myeloblastosis viral oncogene homolog (avian)-like 2	NM_002466	4605	6.34867	GDS3315-24h
MYC	v-myc myelocytomatosis viral oncogene homolog (avian)	NM_002467	4609	3.37341	GDS3285-3h
MYC	v-myc myelocytomatosis viral oncogene homolog (avian)	NM_002467	4609	3.35884	GDS3285-6h
MYOF	myoferlin	AF207990	26509	2.14045	GDS3285-6h
MYST4	MYST histone acetyltransferase (monocytic leukemia) 4	AU144267	23522	2.06706	GDS3285-6h
N4BP2L2	NEDD4 binding protein 2-like 2	AW084068	10443	2.12405	GDS3285-6h
NAA15	N(alpha)-acetyltransferase 15, NatA auxiliary subunit	NM_025085	80155	2.84044	GDS3285-6h
NAA16	N(alpha)-acetyltransferase 16, NatA auxiliary subunit	NM_024561	79612	2.32907	GDS3285-6h
NAA25	N(alpha)-acetyltransferase 25, NatB auxiliary subunit	BF110370	80018	2.14358	GDS3285-3h
NAA38	N(alpha)-acetyltransferase 38, NatC auxiliary subunit	AI766279	51691	2.08635	GDS3285-6h
NACA	nascent polypeptide-associated complex alpha subunit	AI992187	4666	2.48188	GDS3285-6h
NADSYN1	NAD synthetase 1	BF001535	55191	2.36329	GDS3285-6h
NASP	nuclear autoantigenic sperm protein (histone-binding)	NM_002482	4678	2.08475	GDS3315-24h
NBL1	neuroblastoma, suppression of tumorigenicity 1	NM_005380	4681	4.43019	GDS3315-24h
NBN	nibrin	AK001017	4683	2.81459	GDS3285-6h
NBPF1	neuroblastoma breakpoint family, member 1	AW269499	55672	2.02482	GDS3285-6h
NCAPD2	non-SMC condensin I complex, subunit D2	AK022511	9918	2.0855	GDS3315-24h
NCAPG	non-SMC condensin I complex, subunit G	NM_022346	64151	2.88748	GDS3315-24h
NCAPG2	non-SMC condensin II complex, subunit G2	NM_017760	54892	2.57552	GDS3315-24h
NCAPH	non-SMC condensin I complex, subunit H	D38553	23397	2.7653	GDS3315-24h
NCBP1	nuclear cap binding protein subunit 1, 80kDa	BC001450	4686	2.52889	GDS3285-6h
NCRNA00183	non-protein coding RNA 183	BC029480	554203	2.08896	GDS3285-6h
NDC80	NDC80 homolog, kinetochore complex component (S. cerevisiae)	NM_006101	10403	3.15734	GDS3315-24h
NDUFAF4	NADH dehydrogenase (ubiquinone) 1 alpha subcomplex, assembly factor 4	NM_014165	29078	2.9864	GDS3285-6h
NEDD1	neural precursor cell expressed, developmentally down-regulated 1	NM_152905	121441	3.00796	GDS3285-6h
NEIL3	nei endonuclease VIII-like 3 (E. coli)	NM_018248	55247	2.67516	GDS3315-24h
NEK7	NIMA (never in mitosis gene a)-related kinase 7	AL080111	140609	2.36921	GDS3285-6h
NETO2	neuropilin (NRP) and tolloid (TLL)-like 2	NM_018092	81831	2.75778	GDS3285-6h
NF1	neurofibromin 1	AW054826	4763	2.75179	GDS3285-6h
NFAT5	nuclear factor of activated T-cells 5, tonicity-responsive	AJ005683	10725	3.60515	GDS3285-3h
NFIA	nuclear factor I/A	R37335	4774	2.2668	GDS3285-6h
NFKBIL2	nuclear factor of kappa light polypeptide gene enhancer in B-cells inhibitor-like 2	AK097406	4796	2.62792	GDS3315-24h
NFXL1	nuclear transcription factor, X-box binding-like 1	AI743731	152518	2.9314	GDS3285-3h
NGLY1	N-glycanase 1	NM_025105	55768	2.49226	GDS3285-3h
NIP7	nuclear import 7 homolog (S. cerevisiae)	NM_016101	51388	2.03509	GDS3285-3h
NIPBL	Nipped-B homolog (Drosophila)	AB019494	25836	2.91741	GDS3285-6h
NKRF	NFKB repressing factor	NM_017544	55922	2.04965	GDS3285-3h
NMD3	NMD3 homolog (S. cerevisiae)	NM_015938	51068	2.51807	GDS3285-6h
NMU	neuromedin U	NM_006681	10874	2.02697	GDS3285-3h
NOC3L	nucleolar complex associated 3 homolog (S. cerevisiae)	NM_022451	64318	2.97134	GDS3285-6h
NOL11	nucleolar protein 11	AU158148	25926	2.21676	GDS3285-3h
NOLC1	nucleolar and coiled-body phosphoprotein 1	NM_004741	9221	2.17718	GDS3285-6h
NOM1	nucleolar protein with MIF4G domain 1	AI249173	64434	2.02623	GDS3285-6h
NOP16	NOP16 nucleolar protein homolog (yeast)	BE314601	51491	2.35962	GDS3285-3h
NOP58	NOP58 ribonucleoprotein homolog (yeast)	AF161469	51602	4.11478	GDS3285-6h
NOTCH4	Notch homolog 4 (Drosophila)	AI743713	4855	2.16378	GDS3315-24h
NPY1R	neuropeptide Y receptor Y1	NM_000909	4886	6.74167	GDS3285-6h
NR2C1	nuclear receptor subfamily 2, group C, member 1	NM_003297	7181	2.04582	GDS3285-6h
NR4A2	nuclear receptor subfamily 4, group A, member 2	NM_006186	4929	2.04759	GDS3285-3h
NR5A2	nuclear receptor subfamily 5, group A, member 2	AF228413	2494	3.18711	GDS3285-6h
NRCAM	neuronal cell adhesion molecule	U55258	4897	2.25836	GDS3285-6h
NRIP1	nuclear receptor interacting protein 1	AI824012	8204	3.95531	GDS3285-6h
NSUN3	NOP2/Sun domain family, member 3	NM_022072	63899	2.59009	GDS3285-6h
NT5C2	5'-nucleotidase, cytosolic II	BF114733	22978	2.06189	GDS3285-6h
NUCKS1	nuclear casein kinase and cyclin-dependent kinase substrate 1	H09085	64710	2.0926	GDS3285-6h
NUDCD1	NudC domain containing 1	AI802955	84955	2.39367	GDS3285-3h
NUDT12	nudix (nucleoside diphosphate linked moiety X)-type motif 12	AL136592	83594	2.17549	GDS3285-6h
NUF2	NUF2, NDC80 kinetochore complex component, homolog (S. cerevisiae)	AF326731	83540	2.79059	GDS3315-24h
NUFIP1	nuclear fragile X mental retardation protein interacting protein 1	NM_012345	26747	2.36819	GDS3285-6h
NUP107	nucleoporin 107kDa	NM_020401	57122	2.17408	GDS3285-6h
NUP35	nucleoporin 35kDa	AL529634	129401	2.61676	GDS3285-6h
NUP50	nucleoporin 50kDa	AF267865	10762	2.25717	GDS3285-6h
NUPL1	nucleoporin like 1	AF113020	9818	2.34709	GDS3285-6h
NUSAP1	nucleolar and spindle associated protein 1	NM_018454	51203	2.52787	GDS3315-24h
NVL	nuclear VCP-like	NM_002533	4931	2.41258	GDS3285-6h
OGT	O-linked N-acetylglucosamine (GlcNAc) transferase (UDP-N-acetylglucosamine:polypeptide-N-acetylglucosaminyl transferase)	NM_003605	8473	2.19351	GDS3285-6h
OIP5	Opa interacting protein 5	BE045993	11339	2.60154	GDS3315-24h
OLFML3	olfactomedin-like 3	NM_020190	56944	2.47507	GDS3285-6h
ONECUT2	one cut homeobox 2	AU145336	9480	3.26429	GDS3285-6h
OPA1	optic atrophy 1 (autosomal dominant)	BF439570	4976	2.7861	GDS3285-6h
ORC1L	origin recognition complex, subunit 1-like (yeast)	NM_004153	4998	4.23202	GDS3315-24h
ORC6L	origin recognition complex, subunit 6 like (yeast)	NM_014321	23594	2.14639	GDS3315-24h
OSBPL3	oxysterol binding protein-like 3	AI202969	26031	2.02416	GDS3285-3h
OSGIN2	oxidative stress induced growth inhibitor family member 2	BC031054	734	2.07369	GDS3285-6h
OSMR	oncostatin M receptor	NM_003999	9180	2.01543	GDS3285-6h
OSTCL	oligosaccharyltransferase complex subunit-like	NM_145303	202459	2.43433	GDS3285-3h
OSTM1	osteopetrosis associated transmembrane protein 1	AV713913	28962	2.21255	GDS3285-6h
OTUD6B	OTU domain containing 6B	BF435752	51633	2.60544	GDS3285-3h
OVOS /// OVOS2	ovostatin /// ovostatin 2	AW594320	144203 /// 408186	2.06967	GDS3315-24h
OXR1	oxidation resistance 1	NM_018002	55074	2.55858	GDS3285-6h
P2RX5	purinergic receptor P2X, ligand-gated ion channel, 5	U49396	5026	3.83077	GDS3285-6h
PAICS	phosphoribosylaminoimidazole carboxylase, phosphoribosylaminoimidazole succinocarboxamide synthetase	NM_006452	10606	3.34308	GDS3285-6h
PAK1IP1	PAK1 interacting protein 1	NM_017906	55003	4.30128	GDS3285-3h
PALB2	partner and localizer of BRCA2	NM_024675	79728	2.21055	GDS3285-3h
PANK3	pantothenate kinase 3	AL565516	79646	2.011	GDS3285-6h
PBK	PDZ binding kinase	NM_018492	55872	3.22063	GDS3315-24h
PCF11	PCF11, cleavage and polyadenylation factor subunit, homolog (S. cerevisiae)	AB020631	51585	2.13748	GDS3285-6h
PCID2	PCI domain containing 2	AU144029	55795	2.06963	GDS3285-6h
PCM1	pericentriolar material 1	AI205598	5108	2.32561	GDS3285-6h
PCNA	proliferating cell nuclear antigen	NM_002592	5111	2.64902	GDS3315-24h
PCP4	Purkinje cell protein 4	NM_006198	5121	5.68913	GDS3315-24h
PDE5A	phosphodiesterase 5A, cGMP-specific	BF221547	8654	2.07737	GDS3285-3h
PDS5A	PDS5, regulator of cohesion maintenance, homolog A (S. cerevisiae)	AW991219	23244	2.10719	GDS3285-6h
PGGT1B	protein geranylgeranyltransferase type I, beta subunit	NM_005023	5229	3.07862	GDS3285-6h
PGM2	phosphoglucomutase 2	AI652855	55276	2.2627	GDS3285-6h
PGP	phosphoglycolate phosphatase	NM_024118	283871	2.53799	GDS3315-24h
PGR	progesterone receptor	AL137566	5241	5.89946	GDS3285-6h
PHF19	PHD finger protein 19	BE544837	26147	2.27137	GDS3315-24h
PHF3	PHD finger protein 3	NM_015153	23469	2.12461	GDS3285-6h
PHIP	pleckstrin homology domain interacting protein	BF224151	55023	2.71951	GDS3285-6h
PHLDA1	pleckstrin homology-like domain, family A, member 1	AK026181	22822	2.16871	GDS3285-3h
PHTF2	putative homeodomain transcription factor 2	AL050389	57157	2.08719	GDS3285-6h
PIBF1	progesterone immunomodulatory binding factor 1	NM_006346	10464	2.21496	GDS3285-6h
PIGM	phosphatidylinositol glycan anchor biosynthesis, class M	AI761712	93183	2.29822	GDS3285-6h
PIK3C2A	phosphoinositide-3-kinase, class 2, alpha polypeptide	NM_002645	5286	2.46393	GDS3285-6h
PIK3CA	phosphoinositide-3-kinase, catalytic, alpha polypeptide	NM_006218	5290	2.02352	GDS3285-6h
PIK3R1	phosphoinositide-3-kinase, regulatory subunit 1 (alpha)	AI680192	5295	2.03741	GDS3285-3h
PIP5K1A	phosphatidylinositol-4-phosphate 5-kinase, type I, alpha	U78576	8394	2.63196	GDS3285-3h
PKIB	protein kinase (cAMP-dependent, catalytic) inhibitor beta	AL569326	5570	9.23054	GDS3285-6h
PKMYT1	protein kinase, membrane associated tyrosine/threonine 1	NM_004203	9088	2.21449	GDS3315-24h
PKN2	protein kinase N2	AI633689	5586	2.16161	GDS3285-6h
PLA2G12A	phospholipase A2, group XIIA	AI767751	81579	2.21128	GDS3285-6h
PLAC1	placenta-specific 1	NM_021796	10761	4.46413	GDS3315-24h
PLAT	plasminogen activator, tissue	NM_000930	5327	2.27835	GDS3315-24h
PLDN	pallidin homolog (mouse)	AI344311	26258	2.9773	GDS3285-6h
PLGLB2	plasminogen-like B2	AV688060	5342	2.24617	GDS3285-6h
PLIN2	Perilipin 2	AK022061	123	2.09364	GDS3285-3h
PLK1	polo-like kinase 1 (Drosophila)	NM_005030	5347	2.04808	GDS3315-24h
PLK4	polo-like kinase 4 (Drosophila)	NM_014264	10733	2.27454	GDS3285-6h
PLOD2	procollagen-lysine, 2-oxoglutarate 5-dioxygenase 2	AI754404	5352	4.94736	GDS3285-6h
PLRG1	Pleiotropic regulator 1 (PRL1 homolog, Arabidopsis)	BF438014	5356	2.0822	GDS3285-6h
PM20D2	peptidase M20 domain containing 2	BE779764	135293	2.13633	GDS3285-3h
PMAIP1	phorbol-12-myristate-13-acetate-induced protein 1	NM_021127	5366	3.02752	GDS3285-6h
PMS1	PMS1 postmeiotic segregation increased 1 (S. cerevisiae)	BG434893	5378	2.73745	GDS3285-6h
PNN	pinin, desmosome associated protein	U59479	5411	2.65684	GDS3285-6h
PNO1	partner of NOB1 homolog (S. cerevisiae)	AV733347	56902	2.50178	GDS3285-3h
PNPLA8	patatin-like phospholipase domain containing 8	AF217519	50640	2.12168	GDS3285-6h
PNPT1	polyribonucleotide nucleotidyltransferase 1	AI967971	87178	2.00299	GDS3285-6h
POC1A	POC1 centriolar protein homolog A (Chlamydomonas)	AW001089	25886	2.8035	GDS3315-24h
POC1B	POC1 centriolar protein homolog B (Chlamydomonas)	BF131947	282809	2.48234	GDS3285-6h
POLA1	polymerase (DNA directed), alpha 1, catalytic subunit	NM_016937	5422	2.18467	GDS3315-24h
POLA2	polymerase (DNA directed), alpha 2 (70kD subunit)	NM_002689	23649	2.73169	GDS3315-24h
POLD1	polymerase (DNA directed), delta 1, catalytic subunit 125kDa	NM_002691	5424	2.09646	GDS3315-24h
POLE2	polymerase (DNA directed), epsilon 2 (p59 subunit)	NM_002692	5427	2.86491	GDS3315-24h
POLI	polymerase (DNA directed) iota	NM_007195	11201	2.1955	GDS3285-6h
POLK	polymerase (DNA directed) kappa	AB027564	51426	2.10043	GDS3285-6h
POLQ	polymerase (DNA directed), theta	NM_006596	10721	2.20082	GDS3315-24h
POLR1B	polymerase (RNA) I polypeptide B, 128kDa	BC004882	84172	2.41243	GDS3285-6h
POLR3F	polymerase (RNA) III (DNA directed) polypeptide F, 39 kDa	NM_006466	10621	2.22305	GDS3285-3h
POLR3G	polymerase (RNA) III (DNA directed) polypeptide G (32kD)	BF062139	10622	2.9487	GDS3285-3h
POM121L8P	POM121 membrane glycoprotein-like 8 (rat) pseudogene	BC035394	29797	2.30868	GDS3315-24h
POT1	protection of telomeres 1 homolog (S. pombe)	NM_015450	25913	3.18891	GDS3285-6h
PPARGC1B	peroxisome proliferator-activated receptor gamma, coactivator 1 beta	AU157049	133522	2.54652	GDS3285-3h
PPAT	phosphoribosyl pyrophosphate amidotransferase	AI457120	5471	2.74214	GDS3285-6h
PPIF	peptidylprolyl isomerase F	NM_005729	10105	2.90556	GDS3285-6h
PPIG	peptidylprolyl isomerase G (cyclophilin G)	AW340788	9360	2.74604	GDS3285-3h
PPIP5K2	diphosphoinositol pentakisphosphate kinase 2	NM_015216	23262	2.04411	GDS3285-6h
PPM1A	protein phosphatase, Mg2+/Mn2+ dependent, 1A	BG288054	5494	2.0149	GDS3285-6h
PPM1K	protein phosphatase, Mg2+/Mn2+ dependent, 1K	AV706522	152926	5.02657	GDS3285-6h
PPP1R8	protein phosphatase 1, regulatory (inhibitor) subunit 8	NM_002713	5511	2.26346	GDS3285-6h
PPP1R9A	protein phosphatase 1, regulatory (inhibitor) subunit 9A	AI888150	55607	2.05745	GDS3285-6h
PPWD1	peptidylprolyl isomerase domain and WD repeat containing 1	AK025679	23398	2.46484	GDS3285-6h
PRC1	protein regulator of cytokinesis 1	NM_003981	9055	2.44952	GDS3315-24h
PRCD	progressive rod-cone degeneration	BC043413	768206	2.24659	GDS3315-24h
PREPL	prolyl endopeptidase-like	AU154782	9581	2.12545	GDS3285-6h
PRIM1	primase, DNA, polypeptide 1 (49kDa)	NM_000946	5557	2.84705	GDS3315-24h
PRIMA1	proline rich membrane anchor 1	AI823645	145270	2.2148	GDS3315-24h
PRKCA	protein kinase C, alpha	AF035594	5578	2.13675	GDS3285-6h
PRLR	prolactin receptor	AF166329	5618	2.61526	GDS3315-24h
PROX1	Prospero homeobox 1	AW451938	5629	2.05727	GDS3285-3h
PRPF38B	PRP38 pre-mRNA processing factor 38 (yeast) domain containing B	N32872	55119	2.13839	GDS3285-6h
PRPF40A	PRP40 pre-mRNA processing factor 40 homolog A (S. cerevisiae)	AF155096	55660	3.04784	GDS3285-6h
PRPF4B	PRP4 pre-mRNA processing factor 4 homolog B (yeast)	Z25435	8899	3.34194	GDS3285-6h
PRSS23	Protease, serine, 23	AI569872	11098	4.91491	GDS3285-6h
PRSS55	protease, serine, 55	BC033497	203074	2.40303	GDS3285-6h
PRTG	protogenin homolog (Gallus gallus)	AA912476	283659	2.07037	GDS3285-6h
PSIP1	PC4 and SFRS1 interacting protein 1	NM_004682	11168	2.20631	GDS3285-6h
PSME4	proteasome (prosome, macropain) activator subunit 4	AU143855	23198	2.04476	GDS3285-3h
PTCD3	Pentatricopeptide repeat domain 3	AA045257	55037	2.72453	GDS3285-3h
PTHLH	parathyroid hormone-like hormone	BC005961	5744	2.1035	GDS3315-24h
PTP4A1	protein tyrosine phosphatase type IVA, member 1	BF576710	7803	2.02245	GDS3285-6h
PTPN11	protein tyrosine phosphatase, non-receptor type 11	AF119855	5781	2.33027	GDS3285-6h
PUS1	pseudouridylate synthase 1	NM_025215	80324	2.04464	GDS3285-3h
PUS7	pseudouridylate synthase 7 homolog (S. cerevisiae)	NM_019042	54517	2.91983	GDS3285-6h
PUS7L	pseudouridylate synthase 7 homolog (S. cerevisiae)-like	NM_031292	83448	2.55727	GDS3285-6h
PVRL1	poliovirus receptor-related 1 (herpesvirus entry mediator C)	NM_002855	5818	2.30555	GDS3285-6h
PYROXD1	pyridine nucleotide-disulphide oxidoreductase domain 1	AI685944	79912	2.79142	GDS3285-6h
RAB28	RAB28, member RAS oncogene family	NM_004249	9364	2.10085	GDS3285-6h
RAB30	RAB30, member RAS oncogene family	NM_014488	27314	2.24345	GDS3285-6h
RAB31	RAB31, member RAS oncogene family	BE789881	11031	4.22923	GDS3285-6h
RABEP1	rabaptin, RAB GTPase binding effector protein 1	R60018	9135	3.66625	GDS3285-6h
RABGGTB	Rab geranylgeranyltransferase, beta subunit	U49245	5876	2.29462	GDS3285-6h
RACGAP1	Rac GTPase activating protein 1	AU153848	29127	2.14608	GDS3315-24h
RAD50	RAD50 homolog (S. cerevisiae)	NM_005732	10111	2.86175	GDS3285-6h
RAD51	RAD51 homolog (RecA homolog, E. coli) (S. cerevisiae)	NM_002875	5888	3.12499	GDS3315-24h
RAD51AP1	RAD51 associated protein 1	BE966146	10635	3.40792	GDS3315-24h
RAD54B	RAD54 homolog B (S. cerevisiae)	NM_012415	25788	2.56894	GDS3315-24h
RAD54L	RAD54-like (S. cerevisiae)	NM_003579	8438	2.93684	GDS3315-24h
RAI14	retinoic acid induced 14	NM_015577	26064	2.04706	GDS3285-3h
RALGAPA1	Ral GTPase activating protein, alpha subunit 1 (catalytic)	AK022988	253959	2.23978	GDS3285-6h
RALGPS2	Ral GEF with PH domain and SH3 binding motif 2	AW504453	55103	2.90188	GDS3285-6h
RAMP3	receptor (G protein-coupled) activity modifying protein 3	NM_005856	10268	3.16233	GDS3285-6h
RANBP2	RAN binding protein 2	AI681120	5903	2.61456	GDS3285-6h
RANGRF	RAN guanine nucleotide release factor	NM_014185	29098	2.0139	GDS3285-3h
RAPGEF5	Rap guanine nucleotide exchange factor (GEF) 5	NM_012294	9771	2.06524	GDS3285-6h
RAPGEFL1	Rap guanine nucleotide exchange factor (GEF)-like 1	NM_016339	51195	5.15532	GDS3285-3h
RARA	retinoic acid receptor, alpha	AJ417079	5914	2.70052	GDS3285-3h
RARS	arginyl-tRNA synthetase	NM_002887	5917	2.17595	GDS3285-6h
RASGRP1	RAS guanyl releasing protein 1 (calcium and DAG-regulated)	NM_005739	10125	4.06811	GDS3285-3h
RASSF8	Ras association (RalGDS/AF-6) domain family (N-terminal) member 8	NM_007211	11228	2.06985	GDS3315-24h
RB1CC1	RB1-inducible coiled-coil 1	BG402105	9821	2.25145	GDS3285-6h
RBAK	RB-associated KRAB zinc finger	NM_021163	57786	2.64542	GDS3285-6h
RBBP6	retinoblastoma binding protein 6	AF063596	5930	2.20945	GDS3285-6h
RBL1	retinoblastoma-like 1 (p107)	AL365505	5933	3.16684	GDS3315-24h
RBM24	RNA binding motif protein 24	AI677701	221662	2.9118	GDS3285-3h
RBM25	RNA binding motif protein 25	AA580691	58517	2.82596	GDS3285-6h
RBM34	RNA binding motif protein 34	D38491	23029	2.23606	GDS3285-6h
RBM41	RNA binding motif protein 41	NM_018301	55285	2.2369	GDS3285-6h
RBM47	RNA binding motif protein 47	AI830823	54502	2.11233	GDS3285-6h
RBM6	RNA binding motif protein 6	AI041522	10180	2.05309	GDS3285-6h
RC3H2	ring finger and CCCH-type zinc finger domains 2	AF255304	54542	2.60239	GDS3285-6h
RECQL	RecQ protein-like (DNA helicase Q1-like)	NM_002907	5965	2.39143	GDS3285-6h
RECQL4	RecQ protein-like 4	NM_004260	9401	2.56992	GDS3315-24h
RERG	RAS-like, estrogen-regulated, growth inhibitor	AW294092	85004	4.44648	GDS3285-6h
RET	ret proto-oncogene	M31213	5979	4.87124	GDS3285-6h
REV3L	REV3-like, catalytic subunit of DNA polymerase zeta (yeast)	NM_002912	5980	2.00231	GDS3285-6h
RFC2	replication factor C (activator 1) 2, 40kDa	NM_002914	5982	2.56142	GDS3315-24h
RFC3	replication factor C (activator 1) 3, 38kDa	NM_002915	5983	2.48116	GDS3315-24h
RFC4	replication factor C (activator 1) 4, 37kDa	NM_002916	5984	2.577	GDS3315-24h
RFC5	replication factor C (activator 1) 5, 36.5kDa	BC001866	5985	2.07343	GDS3315-24h
RFESD	Rieske (Fe-S) domain containing	AI769245	317671	2.31421	GDS3285-6h
RG9MTD1	RNA (guanine-9-) methyltransferase domain containing 1	AF226052	54931	2.66824	GDS3285-6h
RGPD4 /// RGPD5 /// RGPD6 /// RGPD8	RANBP2-like and GRIP domain containing 4 /// RANBP2-like and GRIP domain containing 5 /// RANBP2-like and GRIP domain containing 6 /// RANBP2-like and GRIP domain containing 8	AL043571	285190 /// 727851 /// 729540 /// 84220	2.2597	GDS3285-6h
RGS22	regulator of G-protein signaling 22	AY009106	26166	2.60416	GDS3315-24h
RHOBTB1	Rho-related BTB domain containing 1	AB018283	9886	2.96549	GDS3285-3h
RHOBTB3	Rho-related BTB domain containing 3	AK023621	22836	2.06778	GDS3285-6h
RIBC2	RIB43A domain with coiled-coils 2	NM_015653	26150	2.74414	GDS3315-24h
RICTOR	RPTOR independent companion of MTOR, complex 2	BF940270	253260	2.48797	GDS3285-6h
RIF1	RAP1 interacting factor homolog (yeast)	AU150841	55183	6.25211	GDS3285-6h
RLN2	relaxin 2	NM_005059	6019	3.01876	GDS3315-24h
RMI1	RMI1, RecQ mediated genome instability 1, homolog (S. cerevisiae)	NM_024945	80010	2.15943	GDS3285-6h
RNASEH2A	ribonuclease H2, subunit A	NM_006397	10535	2.70173	GDS3315-24h
RNF141	ring finger protein 141	AI307808	50862	2.07613	GDS3285-6h
RNF160	ring finger protein 160	AL163248	26046	2.75802	GDS3285-6h
RNF19A	ring finger protein 19A	NM_015435	25897	2.56902	GDS3285-6h
RNF219	ring finger protein 219	NM_024546	79596	2.28609	GDS3285-6h
RNF6	ring finger protein (C3H2C3 type) 6	NM_005977	6049	2.13177	GDS3285-6h
RNGTT	RNA guanylyltransferase and 5'-phosphatase	AB012143	8732	2.02508	GDS3285-6h
ROCK2	Rho-associated, coiled-coil containing protein kinase 2	AL049383	9475	3.48198	GDS3285-6h
ROS1	c-ros oncogene 1 , receptor tyrosine kinase	NM_002944	6098	2.06277	GDS3285-6h
RPAP3	RNA polymerase II associated protein 3	NM_024604	79657	2.54902	GDS3285-6h
RPE	ribulose-5-phosphate-3-epimerase	AV699857	6120	2.61475	GDS3285-6h
RPF2	ribosome production factor 2 homolog (S. cerevisiae)	AA976536	84154	2.03119	GDS3285-3h
RPL37A	ribosomal protein L37a	AU155515	6168	2.14273	GDS3285-6h
RPP40	ribonuclease P/MRP 40kDa subunit	NM_006638	10799	2.55155	GDS3285-3h
RPS24	Ribosomal protein S24	AK094613	6229	2.88941	GDS3285-6h
RPS6KA6	ribosomal protein S6 kinase, 90kDa, polypeptide 6	AW025023	27330	2.15838	GDS3285-6h
RPS6KB1	ribosomal protein S6 kinase, 70kDa, polypeptide 1	AI142096	6198	2.03619	GDS3285-6h
RRM1	ribonucleotide reductase M1	NM_001033	6240	2.72052	GDS3315-24h
RRM2	ribonucleotide reductase M2	BC001886	6241	3.54383	GDS3315-24h
RRN3 /// RRN3P1 /// RRN3P2	RRN3 RNA polymerase I transcription factor homolog (S. cerevisiae) /// RNA polymerase I transcription factor homolog (S. cerevisiae) pseudogene 1 /// RNA polymerase I transcription factor homolog (S. cerevisiae) pseudogene 2	AF001549	54700 /// 653390 /// 730092	2.07968	GDS3285-6h
RRP12	ribosomal RNA processing 12 homolog (S. cerevisiae)	BC042908	23223	2.65627	GDS3285-3h
RRP15	ribosomal RNA processing 15 homolog (S. cerevisiae)	NM_016052	51018	2.32159	GDS3285-6h
RSBN1	round spermatid basic protein 1	AK022166	54665	2.04809	GDS3285-6h
RSRC1	arginine/serine-rich coiled-coil 1	BC010357	51319	3.01606	GDS3285-6h
RUFY3	RUN and FYVE domain containing 3	AI871641	22902	2.16411	GDS3285-6h
RUNX2	runt-related transcription factor 2	AL353944	860	2.08113	GDS3285-3h
SACS	spastic ataxia of Charlevoix-Saguenay (sacsin)	AI932370	26278	2.80692	GDS3285-3h
SBF2	SET binding factor 2	BC011742	81846	2.12171	GDS3315-24h
SCAMP1	secretory carrier membrane protein 1	AF005037	9522	2.22787	GDS3285-6h
SCML1	sex comb on midleg-like 1 (Drosophila)	BF001786	6322	2.40112	GDS3285-6h
SCYL2	SCY1-like 2 (S. cerevisiae)	AB037781	55681	2.32576	GDS3285-6h
SDAD1	SDA1 domain containing 1	AI738666	55153	2.49826	GDS3285-6h
SDCCAG1	serologically defined colon cancer antigen 1	AV724508	9147	3.42875	GDS3285-6h
SEC23IP	SEC23 interacting protein	AK021846	11196	2.78392	GDS3285-6h
SEC31A	SEC31 homolog A (S. cerevisiae)	U92014	22872	2.23409	GDS3285-6h
SEC62	SEC62 homolog (S. cerevisiae)	U93239	7095	2.77277	GDS3285-6h
SEMA3C	sema domain, immunoglobulin domain (Ig), short basic domain, secreted, (semaphorin) 3C	AI962897	10512	2.81965	GDS3285-6h
SEPSECS	Sep (O-phosphoserine) tRNA:Sec (selenocysteine) tRNA synthase	AI806592	51091	2.28927	GDS3285-3h
SERBP1	SERPINE1 mRNA binding protein 1	NM_015640	26135	2.11061	GDS3285-6h
SERPINA5	serpin peptidase inhibitor, clade A (alpha-1 antiproteinase, antitrypsin), member 5	J02639	5104	2.84757	GDS3315-24h
SETDB2	SET domain, bifurcated 2	W65369	83852	2.30601	GDS3285-3h
SETMAR	SET domain and mariner transposase fusion gene	NM_006515	6419	2.02319	GDS3285-3h
SFPQ	Splicing factor proline/glutamine-rich (polypyrimidine tract binding protein associated)	AV705803	6421	2.37463	GDS3285-6h
SFRS1	splicing factor, arginine/serine-rich 1	NM_006924	6426	2.2695	GDS3285-6h
SFRS12	splicing factor, arginine/serine-rich 12	AI810380	140890	2.32392	GDS3285-6h
SFRS13A	splicing factor, arginine/serine-rich 13A	NM_021993	10772	2.04666	GDS3285-6h
SFRS18	splicing factor, arginine/serine-rich 18	AW157501	25957	2.3592	GDS3285-6h
SFRS2IP	splicing factor, arginine/serine-rich 2, interacting protein	NM_004719	9169	2.39402	GDS3285-6h
SFRS3	splicing factor, arginine/serine-rich 3	AI445255	6428	2.26887	GDS3285-6h
SFRS7	splicing factor, arginine/serine-rich 7, 35kDa	BF033354	6432	2.9656	GDS3285-6h
SFXN2	sideroflexin 2	AL530504	118980	3.11691	GDS3315-24h
SGEF	Src homology 3 domain-containing guanine nucleotide exchange factor	AI989530	26084	3.04	GDS3285-3h
SGK1	serum/glucocorticoid regulated kinase 1	NM_005627	6446	5.36805	GDS3285-6h
SGK3	serum/glucocorticoid regulated kinase family, member 3	AV690866	23678	8.15199	GDS3285-6h
SGOL1	Shugoshin-like 1 (S. pombe)	AK024292	151648	2.67901	GDS3315-24h
SGOL2	shugoshin-like 2 (S. pombe)	N31731	151246	2.89844	GDS3285-6h
SH3GL3	SH3-domain GRB2-like 3	AF036272	6457	2.00809	GDS3285-6h
SHCBP1	SHC SH2-domain binding protein 1	NM_024745	79801	3.02205	GDS3315-24h
SHPRH	SNF2 histone linker PHD RING helicase	AI828221	257218	2.23607	GDS3285-6h
SIAH2	seven in absentia homolog 2 (Drosophila)	U76248	6478	2.47018	GDS3285-3h
SIAH2	seven in absentia homolog 2 (Drosophila)	U76248	6478	2.04091	GDS3285-6h
SIGLEC15	sialic acid binding Ig-like lectin 15	AK025833	284266	3.64265	GDS3285-3h
SIGLEC7	sialic acid binding Ig-like lectin 7	AJ130713	27036	2.10374	GDS3285-6h
SIKE1	suppressor of IKBKE 1	AI983535	80143	2.07038	GDS3285-6h
SIVA1	SIVA1, apoptosis-inducing factor	AF033111	10572	2.08108	GDS3315-24h
SKP2	S-phase kinase-associated protein 2 (p45)	NM_005983	6502	3.81706	GDS3315-24h
SLC16A1	solute carrier family 16, member 1 (monocarboxylic acid transporter 1)	AL162079	6566	2.10858	GDS3285-6h
SLC16A6	solute carrier family 16, member 6 (monocarboxylic acid transporter 7)	AI873273	9120	2.12175	GDS3285-3h
SLC16A7	solute carrier family 16, member 7 (monocarboxylic acid transporter 2)	NM_004731	9194	2.79037	GDS3285-6h
SLC19A1	solute carrier family 19 (folate transporter), member 1	U15939	6573	2.05852	GDS3285-6h
SLC1A1	solute carrier family 1 (neuronal/epithelial high affinity glutamate transporter, system Xag), member 1	AW235061	6505	2.10505	GDS3285-6h
SLC1A2	solute carrier family 1 (glial high affinity glutamate transporter), member 2	AL157452	6506	2.39019	GDS3285-6h
SLC1A4	solute carrier family 1 (glutamate/neutral amino acid transporter), member 4	BF340083	6509	2.075	GDS3315-24h
SLC22A5	solute carrier family 22 (organic cation/carnitine transporter), member 5	NM_003060	6584	2.07324	GDS3285-3h
SLC25A24	solute carrier family 25 (mitochondrial carrier; phosphate carrier), member 24	NM_013386	29957	2.14054	GDS3285-6h
SLC26A2	solute carrier family 26 (sulfate transporter), member 2	AI025519	1836	5.32712	GDS3285-6h
SLC29A1	solute carrier family 29 (nucleoside transporters), member 1	NM_004955	2030	2.39578	GDS3315-24h
SLC2A1	solute carrier family 2 (facilitated glucose transporter), member 1	AI091047	6513	2.19913	GDS3285-6h
SLC2A14 /// SLC2A3	solute carrier family 2 (facilitated glucose transporter), member 14 /// solute carrier family 2 (facilitated glucose transporter), member 3	AA778684	144195 /// 6515	2.15571	GDS3315-24h
SLC30A7	solute carrier family 30 (zinc transporter), member 7	AU152456	148867	2.22857	GDS3285-6h
SLC35B4	solute carrier family 35, member B4	AI948585	84912	2.27926	GDS3285-6h
SLC36A4	solute carrier family 36 (proton/amino acid symporter), member 4	AL542358	120103	2.4708	GDS3285-3h
SLC38A1	solute carrier family 38, member 1	BF247552	81539	2.21204	GDS3285-6h
SLC38A2	solute carrier family 38, member 2	NM_018573	54407	2.18354	GDS3285-6h
SLC39A10	solute carrier family 39 (zinc transporter), member 10	AB033091	57181	2.05843	GDS3285-6h
SLC39A6	solute carrier family 39 (zinc transporter), member 6	BC039498	25800	2.80335	GDS3285-6h
SLC39A8	solute carrier family 39 (zinc transporter), member 8	AB040120	64116	2.61028	GDS3315-24h
SLC44A1	solute carrier family 44, member 1	AV721564	23446	2.53842	GDS3285-3h
SLC4A7	solute carrier family 4, sodium bicarbonate cotransporter, member 7	AF047033	9497	2.29078	GDS3285-6h
SLC6A14	solute carrier family 6 (amino acid transporter), member 14	NM_007231	11254	2.00149	GDS3285-6h
SLC7A1	solute carrier family 7 (cationic amino acid transporter, y+ system), member 1	AW452623	6541	2.85069	GDS3285-6h
SLC7A11	solute carrier family 7, (cationic amino acid transporter, y+ system) member 11	AB040875	23657	2.20309	GDS3285-6h
SLC7A2	solute carrier family 7 (cationic amino acid transporter, y+ system), member 2	AA876372	6542	2.01877	GDS3285-6h
SLFN5	schlafen family member 5	AW962850	162394	2.2494	GDS3285-6h
SLITRK4	SLIT and NTRK-like family, member 4	AL080239	139065	2.177	GDS3285-3h
SLK	STE20-like kinase (yeast)	NM_014720	9748	2.9168	GDS3285-3h
SMARCAD1	SWI/SNF-related, matrix-associated actin-dependent regulator of chromatin, subfamily a, containing DEAD/H box 1	AI807204	56916	4.13159	GDS3285-6h
SMC2	structural maintenance of chromosomes 2	AU154486	10592	2.57603	GDS3315-24h
SMC3	structural maintenance of chromosomes 3	BF795297	9126	3.03622	GDS3285-6h
SMC4	structural maintenance of chromosomes 4	NM_005496	10051	2.2076	GDS3285-6h
SMCHD1	structural maintenance of chromosomes flexible hinge domain containing 1	AA868754	23347	3.23888	GDS3285-6h
SMPDL3B	sphingomyelin phosphodiesterase, acid-like 3B	NM_014474	27293	2.4609	GDS3315-24h
SMYD2	SET and MYND domain containing 2	AF070592	56950	2.28383	GDS3285-3h
SNHG4	small nucleolar RNA host gene 4 (non-protein coding)	AJ224167	724102	2.02552	GDS3285-6h
SNRNP25	small nuclear ribonucleoprotein 25kDa (U11/U12)	NM_024571	79622	2.03381	GDS3315-24h
SNRNP48	small nuclear ribonucleoprotein 48kDa (U11/U12)	AA630674	154007	2.93886	GDS3285-6h
SNX13	sorting nexin 13	AK001861	23161	2.1204	GDS3285-6h
SNX24	sorting nexin 24	AU144093	28966	2.13866	GDS3285-3h
SNX24	sorting nexin 24	AU144093	28966	2.17868	GDS3285-6h
SNX5	sorting nexin 5	AA131508	27131	2.77816	GDS3285-6h
SOCS4	suppressor of cytokine signaling 4	BF446961	122809	2.12911	GDS3285-6h
SOCS5	suppressor of cytokine signaling 5	AL136896	9655	2.54162	GDS3285-3h
SOCS6	suppressor of cytokine signaling 6	AU157543	9306	2.5534	GDS3285-6h
SOX3	SRY (sex determining region Y)-box 3	AI824954	6658	2.09782	GDS3315-24h
SOX6	SRY (sex determining region Y)-box 6	BE748802	55553	2.26667	GDS3285-6h
SPAG5	sperm associated antigen 5	NM_006461	10615	2.36437	GDS3315-24h
SPAST	spastin	NM_014946	6683	2.1332	GDS3285-6h
SPATA9	spermatogenesis associated 9	AI970130	83890	2.83516	GDS3315-24h
SPATS2L	Spermatogenesis associated, serine-rich 2-like	AA701247	26010	2.49963	GDS3285-3h
SPC24	SPC24, NDC80 kinetochore complex component, homolog (S. cerevisiae)	AI469788	147841	2.52726	GDS3315-24h
SPC25	SPC25, NDC80 kinetochore complex component, homolog (S. cerevisiae)	AF225416	57405	3.34569	GDS3315-24h
SPEG	SPEG complex locus	AL512705	10290	2.40531	GDS3285-3h
SPEN	spen homolog, transcriptional regulator (Drosophila)	W92026	23013	3.59547	GDS3285-6h
SPIN3	spindlin family, member 3	BC032490	169981	2.32027	GDS3285-3h
SPIN3	spindlin family, member 3	BC032490	169981	2.3706	GDS3285-6h
SPOPL	speckle-type POZ protein-like	BF034206	339745	2.62916	GDS3285-6h
SR140	U2-associated SR140 protein	AI184562	23350	2.90726	GDS3285-6h
SRFBP1	serum response factor binding protein 1	AI391443	153443	2.83665	GDS3285-6h
SRP72	signal recognition particle 72kDa	AF069765	6731	2.37387	GDS3285-6h
SSB	Sjogren syndrome antigen B (autoantigen La)	BG532929	6741	2.11022	GDS3285-3h
SSFA2	sperm specific antigen 2	BE083088	6744	2.52144	GDS3285-6h
SSR1	signal sequence receptor, alpha	AW006345	6745	2.10958	GDS3285-6h
STAG1	stromal antigen 1	AI126490	10274	2.00541	GDS3285-6h
STAG2	stromal antigen 2	AK026678	10735	2.41541	GDS3285-6h
STAG3	stromal antigen 3	NM_012447	10734	2.07478	GDS3285-6h
STC1	stanniocalcin 1	AI300520	6781	2.17051	GDS3285-3h
STC2	stanniocalcin 2	AI435828	8614	4.81715	GDS3285-3h
STIL	SCL/TAL1 interrupting locus	NM_003035	6491	2.36935	GDS3315-24h
STX17	syntaxin 17	BF126274	55014	2.47564	GDS3285-6h
STYX	serine/threonine/tyrosine interacting protein	BG390493	6815	2.04292	GDS3285-6h
SUPT16H	suppressor of Ty 16 homolog (S. cerevisiae)	AK024072	11198	2.44684	GDS3285-6h
SUV39H2	suppressor of variegation 3-9 homolog 2 (Drosophila)	BC029360	79723	3.09983	GDS3285-6h
SUV420H1	suppressor of variegation 4-20 homolog 1 (Drosophila)	AA056099	51111	2.01123	GDS3285-6h
SVIL	supervillin	AF051851	6840	2.02601	GDS3285-6h
SVIP	small VCP/p97-interacting protein	AI742358	258010	2.18581	GDS3285-6h
SYCP2	synaptonemal complex protein 2	NM_014258	10388	2.40779	GDS3285-6h
SYCP3	synaptonemal complex protein 3	AF492003	50511	2.241	GDS3285-3h
SYNPO2	synaptopodin 2	AW009747	171024	2.07561	GDS3285-3h
SYTL4	synaptotagmin-like 4	AL391688	94121	4.59694	GDS3315-24h
SYTL5	synaptotagmin-like 5	NM_138780	94122	3.30823	GDS3285-6h
TACC3	transforming, acidic coiled-coil containing protein 3	NM_006342	10460	2.49489	GDS3315-24h
TAF1D	TATA box binding protein (TBP)-associated factor, RNA polymerase I, D, 41kDa	AF275800	79101	2.60549	GDS3285-3h
TAF2	TAF2 RNA polymerase II, TATA box binding protein (TBP)-associated factor, 150kDa	AK001618	6873	2.01569	GDS3285-6h
TAF4B	TAF4b RNA polymerase II, TATA box binding protein (TBP)-associated factor, 105kDa	AI366784	6875	3.307	GDS3285-6h
TAF5L	TAF5-like RNA polymerase II, p300/CBP-associated factor (PCAF)-associated factor, 65kDa	BC041094	27097	2.30525	GDS3285-3h
TAF9	TAF9 RNA polymerase II, TATA box binding protein (TBP)-associated factor, 32kDa	NM_003187	6880	2.12969	GDS3285-6h
TAF9B	TAF9B RNA polymerase II, TATA box binding protein (TBP)-associated factor, 31kDa	AF220509	51616	2.30108	GDS3285-6h
TARBP1	TAR (HIV-1) RNA binding protein 1	NM_005646	6894	2.4651	GDS3285-6h
TAX1BP1	Tax1 (human T-cell leukemia virus type I) binding protein 1	AI935415	8887	2.27876	GDS3285-6h
TBC1D15	TBC1 domain family, member 15	NM_022771	64786	2.19394	GDS3285-6h
TBC1D23	TBC1 domain family, member 23	AK001750	55773	2.06321	GDS3285-6h
TBC1D3 /// TBC1D3C /// TBC1D3F /// TBC1D3H	TBC1 domain family, member 3 /// TBC1 domain family, member 3C /// TBC1 domain family, member 3F /// TBC1 domain family, member 3H	AL136860	414060 /// 729873 /// 729877 /// 84218	2.33883	GDS3285-6h
TBK1	TANK-binding kinase 1	NM_013254	29110	2.30809	GDS3285-6h
TCERG1	transcription elongation regulator 1	AI823665	10915	2.79013	GDS3285-3h
TCF19	transcription factor 19	BC002493	6941	2.53988	GDS3315-24h
TECPR2	tectonin beta-propeller repeat containing 2	AB002295	9895	2.08588	GDS3285-3h
TET2	tet oncogene family member 2	AB046766	54790	2.38522	GDS3285-6h
TFDP1	transcription factor Dp-1	NM_007111	7027	2.44498	GDS3285-6h
TFF1	trefoil factor 1	NM_003225	7031	2.18117	GDS3285-6h
TFPI2	tissue factor pathway inhibitor 2	AL574096	7980	2.23977	GDS3285-6h
TFRC	transferrin receptor (p90, CD71)	N76327	7037	2.80348	GDS3285-6h
THBS4	thrombospondin 4	NM_003248	7060	2.66923	GDS3315-24h
THOC1	THO complex 1	NM_005131	9984	2.74312	GDS3285-6h
THOC2	THO complex 2	AL133117	57187	2.43932	GDS3285-6h
THSD4	thrombospondin, type I, domain containing 4	BG163478	79875	2.42255	GDS3285-6h
TIA1	TIA1 cytotoxic granule-associated RNA binding protein	H96549	7072	2.50762	GDS3285-6h
TIAL1	TIA1 cytotoxic granule-associated RNA binding protein-like 1	R27378	7073	2.10459	GDS3285-6h
TIAM1	T-cell lymphoma invasion and metastasis 1	U90902	7074	2.70625	GDS3285-6h
TIFA	TRAF-interacting protein with forkhead-associated domain	AA195074	92610	2.91193	GDS3285-3h
TIMELESS	timeless homolog (Drosophila)	NM_003920	8914	2.57673	GDS3315-24h
TIPARP	TCDD-inducible poly(ADP-ribose) polymerase	AL556438	25976	2.13297	GDS3285-6h
TIPIN	TIMELESS interacting protein	NM_017858	54962	2.97728	GDS3285-6h
TIPRL	TIP41, TOR signaling pathway regulator-like (S. cerevisiae)	AI983505	261726	2.13772	GDS3285-3h
TK1	thymidine kinase 1, soluble	BC007986	7083	3.97942	GDS3315-24h
TMED10	transmembrane emp24-like trafficking protein 10 (yeast)	BF056141	10972	2.35895	GDS3285-3h
TMED5	transmembrane emp24 protein transport domain containing 5	AL117354	50999	2.00508	GDS3285-6h
TMED7	transmembrane emp24 protein transport domain containing 7	BG286537	51014	2.16051	GDS3285-6h
TMED8	Transmembrane emp24 protein transport domain containing 8	AI290654	283578	3.73881	GDS3285-6h
TMEM106B	transmembrane protein 106B	AV705186	54664	3.24752	GDS3285-6h
TMEM151B	transmembrane protein 151B	F09448	441151	2.03551	GDS3285-6h
TMEM161B	transmembrane protein 161B	AA213701	153396	3.10952	GDS3285-6h
TMEM164	transmembrane protein 164	AW205122	84187	2.07909	GDS3315-24h
TMEM167A	transmembrane protein 167A	BG501219	153339	2.00613	GDS3285-6h
TMEM194A	transmembrane protein 194A	AB006624	23306	2.56774	GDS3315-24h
TMEM221	transmembrane protein 221	BI598673	100130519	2.49694	GDS3285-6h
TMEM56	transmembrane protein 56	AI004375	148534	2.0814	GDS3285-3h
TMEM64	transmembrane protein 64	BG535396	169200	3.98325	GDS3285-6h
TMEM90B	transmembrane protein 90B	NM_024893	79953	2.69484	GDS3285-6h
TMF1	TATA element modulatory factor 1	AI767750	7110	2.18551	GDS3285-3h
TMOD3	tropomodulin 3 (ubiquitous)	NM_014547	29766	2.08875	GDS3285-6h
TMPO	thymopoietin	AF113682	7112	2.44889	GDS3315-24h
TMPRSS3	transmembrane protease, serine 3	NM_024022	64699	3.10996	GDS3315-24h
TMSB15A	thymosin beta 15a	NM_021992	11013	2.17108	GDS3315-24h
TMTC3	transmembrane and tetratricopeptide repeat containing 3	AA428286	160418	2.69365	GDS3285-6h
TMTC4	transmembrane and tetratricopeptide repeat containing 4	BC018707	84899	2.29114	GDS3285-6h
TNN	tenascin N	BF432086	63923	2.14419	GDS3285-3h
TNPO1	transportin 1	NM_002270	3842	2.04227	GDS3285-6h
TOP2A	topoisomerase (DNA) II alpha 170kDa	AL561834	7153	3.10101	GDS3315-24h
TOPBP1	topoisomerase (DNA) II binding protein 1	NM_007027	11073	2.30239	GDS3285-6h
TOPORS	topoisomerase I binding, arginine/serine-rich	NM_005802	10210	2.00301	GDS3285-6h
TP53BP1	tumor protein p53 binding protein 1	BU508386	7158	2.12299	GDS3285-6h
TPD52L1	tumor protein D52-like 1	AF208012	7164	2.89032	GDS3285-6h
TPM1	Tropomyosin 1 (alpha)	AI521618	7168	2.80288	GDS3285-6h
TPR	translocated promoter region (to activated MET oncogene)	NM_003292	7175	2.16127	GDS3285-6h
TPTE	transmembrane phosphatase with tensin homology	NM_013315	7179	2.07953	GDS3285-6h
TPX2	TPX2, microtubule-associated, homolog (Xenopus laevis)	AF098158	22974	2.29928	GDS3315-24h
TRIM23	tripartite motif-containing 23	AF230398	373	2.9384	GDS3285-6h
TRIM59	tripartite motif-containing 59	N90779	286827	2.10598	GDS3285-6h
TRIP11	thyroid hormone receptor interactor 11	AA765470	9321	2.52854	GDS3285-6h
TRIP13	thyroid hormone receptor interactor 13	NM_004237	9319	2.63785	GDS3315-24h
TRMT11	tRNA methyltransferase 11 homolog (S. cerevisiae)	NM_021820	60487	2.08214	GDS3285-3h
TRMT5	TRM5 tRNA methyltransferase 5 homolog (S. cerevisiae)	AI168767	57570	2.0722	GDS3285-6h
TRNT1	tRNA nucleotidyl transferase, CCA-adding, 1	BE552215	51095	2.13043	GDS3285-6h
TROVE2	TROVE domain family, member 2	AU146655	6738	2.78729	GDS3285-6h
TRPA1	transient receptor potential cation channel, subfamily A, member 1	NM_007332	8989	2.1027	GDS3285-3h
TRPM7	transient receptor potential cation channel, subfamily M, member 7	AF346629	54822	2.22024	GDS3285-6h
TRUB1	TruB pseudouridine (psi) synthase homolog 1 (E. coli)	BF982548	142940	2.45718	GDS3285-6h
TSR1	TSR1, 20S rRNA accumulation, homolog (S. cerevisiae)	NM_018128	55720	2.09949	GDS3285-6h
TTC14	tetratricopeptide repeat domain 14	W73788	151613	2.61493	GDS3285-6h
TTC3	tetratricopeptide repeat domain 3	AU131711	7267	3.57068	GDS3285-6h
TTC37	tetratricopeptide repeat domain 37	NM_014639	9652	3.01894	GDS3285-6h
TTF2	transcription termination factor, RNA polymerase II	AF080255	8458	2.16069	GDS3315-24h
TTK	TTK protein kinase	NM_003318	7272	2.38411	GDS3315-24h
TUBGCP3	tubulin, gamma complex associated protein 3	BC007763	10426	2.10395	GDS3315-24h
TUG1	taurine upregulated 1 (non-protein coding)	AW082208	55000	2.07232	GDS3285-6h
TWISTNB	TWIST neighbor	AA121481	221830	2.70793	GDS3285-6h
TWSG1	twisted gastrulation homolog 1 (Drosophila)	NM_020648	57045	2.11012	GDS3285-3h
TXLNG	taxilin gamma	AI885312	55787	2.28033	GDS3285-3h
TYMS	thymidylate synthetase	AB077208	7298	4.21934	GDS3315-24h
UBA6	ubiquitin-like modifier activating enzyme 6	NM_018227	55236	2.88248	GDS3285-6h
UBE2C	ubiquitin-conjugating enzyme E2C	NM_007019	11065	2.50274	GDS3315-24h
UBE2F	ubiquitin-conjugating enzyme E2F (putative)	AI040343	140739	2.08258	GDS3285-3h
UBE2T	ubiquitin-conjugating enzyme E2T (putative)	AB032931	29089	2.74348	GDS3315-24h
UBE2W	ubiquitin-conjugating enzyme E2W (putative)	NM_018299	55284	2.22931	GDS3285-6h
UBE4B	ubiquitination factor E4B (UFD2 homolog, yeast)	AW241715	10277	2.1625	GDS3285-6h
UBXN4	UBX domain protein 4	N29889	23190	2.25905	GDS3285-6h
UCK2	uridine-cytidine kinase 2	BC002906	7371	2.02856	GDS3285-6h
UFM1	ubiquitin-fold modifier 1	NM_016617	51569	2.10987	GDS3285-6h
UGCG	UDP-glucose ceramide glucosyltransferase	AI378044	7357	2.40895	GDS3285-3h
UGT2B15	UDP glucuronosyltransferase 2 family, polypeptide B15	NM_001076	7366	12.0813	GDS3315-24h
UHRF1	ubiquitin-like with PHD and ring finger domains 1	AK025578	29128	3.4143	GDS3315-24h
UNC5A	unc-5 homolog A (C. elegans)	R37358	90249	2.33998	GDS3315-24h
UNG	uracil-DNA glycosylase	NM_003362	7374	2.14232	GDS3315-24h
UPF3B	UPF3 regulator of nonsense transcripts homolog B (yeast)	NM_023010	65109	2.04833	GDS3285-6h
UQCRC2	ubiquinol-cytochrome c reductase core protein II	AI961429	7385	2.26146	GDS3285-6h
URB2	URB2 ribosome biogenesis 2 homolog (S. cerevisiae)	NM_014777	9816	2.2033	GDS3285-6h
USP1	ubiquitin specific peptidase 1	NM_003368	7398	2.32425	GDS3285-6h
USP12	ubiquitin specific peptidase 12	AF022790	219333	2.30671	GDS3315-24h
USP15	ubiquitin specific peptidase 15	AF153604	9958	2.1162	GDS3285-6h
USP16	ubiquitin specific peptidase 16	AI435036	10600	3.11423	GDS3285-6h
USP22	ubiquitin specific peptidase 22	AL162082	23326	2.03752	GDS3315-24h
USP31	ubiquitin specific peptidase 31	BG289456	57478	3.5032	GDS3285-3h
USP34	ubiquitin specific peptidase 34	AK024341	9736	3.40166	GDS3285-3h
USP37	ubiquitin specific peptidase 37	BE670098	57695	2.60796	GDS3285-6h
USP47	ubiquitin specific peptidase 47	AW025093	55031	2.40836	GDS3285-6h
UTP20	UTP20, small subunit (SSU) processome component, homolog (yeast)	AF072718	27340	2.11296	GDS3285-6h
UTP23	UTP23, small subunit (SSU) processome component, homolog (yeast)	BE542779	84294	2.21298	GDS3285-6h
VCPIP1	valosin containing protein (p97)/p47 complex interacting protein 1	NM_025054	80124	2.16334	GDS3285-3h
VEPH1	ventricular zone expressed PH domain homolog 1 (zebrafish)	AA988323	79674	2.01853	GDS3315-24h
VEZT	vezatin, adherens junctions transmembrane protein	AI805297	55591	2.37393	GDS3285-6h
VPS13A	vacuolar protein sorting 13 homolog A (S. cerevisiae)	AW629014	23230	2.20361	GDS3285-6h
VPS37A	vacuolar protein sorting 37 homolog A (S. cerevisiae)	AW028100	137492	2.40201	GDS3285-6h
VRK1	vaccinia related kinase 1	NM_003384	7443	2.46277	GDS3285-6h
WBP4	WW domain binding protein 4 (formin binding protein 21)	NM_007187	11193	2.29173	GDS3285-6h
WDHD1	WD repeat and HMG-box DNA binding protein 1	NM_007086	11169	2.49737	GDS3315-24h
WDR12	WD repeat domain 12	NM_018256	55759	2.22497	GDS3285-6h
WDR3	WD repeat domain 3	NM_006784	10885	2.63319	GDS3285-3h
WDR35	WD repeat domain 35	AU151732	57539	2.76828	GDS3285-6h
WDR36	WD repeat domain 36	BF439595	134430	2.55073	GDS3285-6h
WDR43	WD repeat domain 43	D26488	23160	2.515	GDS3285-3h
WDR67	WD repeat domain 67	AI017564	93594	2.38928	GDS3285-6h
WDR75	WD repeat domain 75	AI917328	84128	2.20935	GDS3285-6h
WDR89	WD repeat domain 89	AW069315	112840	3.15431	GDS3285-6h
WISP2	WNT1 inducible signaling pathway protein 2	NM_003881	8839	2.21834	GDS3315-24h
WNT2	wingless-type MMTV integration site family member 2	NM_003391	7472	2.47083	GDS3285-6h
WSB1	WD repeat and SOCS box-containing 1	BF111821	26118	2.70493	GDS3285-6h
WWC1	WW and C2 domain containing 1	AB020676	23286	2.20132	GDS3285-3h
XBP1	X-box binding protein 1	NM_005080	7494	2.35912	GDS3285-3h
XPO7	exportin 7	AA679589	23039	2.1955	GDS3285-3h
XPOT	exportin, tRNA (nuclear export receptor for tRNAs)	AI984005	11260	2.23409	GDS3285-6h
XRCC5	X-ray repair complementing defective repair in Chinese hamster cells 5 (double-strand-break rejoining)	AW022681	7520	2.07447	GDS3285-6h
YIPF6	Yip1 domain family, member 6	AL117461	286451	2.37439	GDS3285-6h
YTHDC1	YTH domain containing 1	BF592058	91746	2.18176	GDS3285-6h
YTHDC2	YTH domain containing 2	AW975818	64848	2.33178	GDS3285-6h
ZBTB11	zinc finger and BTB domain containing 11	NM_014415	27107	2.49411	GDS3285-6h
ZBTB33	zinc finger and BTB domain containing 33	BE302089	10009	2.08767	GDS3285-6h
ZBTB41	zinc finger and BTB domain containing 41	AW299558	360023	2.56576	GDS3285-6h
ZBTB6	zinc finger and BTB domain containing 6	NM_006626	10773	3.29594	GDS3285-6h
ZC3H15	zinc finger CCCH-type containing 15	AV716798	55854	2.4376	GDS3285-6h
ZC3H8	zinc finger CCCH-type containing 8	AF334161	84524	2.11722	GDS3285-6h
ZC3HAV1L	zinc finger CCCH-type, antiviral 1-like	AI188445	92092	2.77305	GDS3285-3h
ZCCHC7	Zinc finger, CCHC domain containing 7	AA872187	84186	2.48728	GDS3285-3h
ZDHHC17	zinc finger, DHHC-type containing 17	AI621223	23390	2.00711	GDS3285-6h
ZDHHC21	zinc finger, DHHC-type containing 21	BF184089	340481	2.65054	GDS3285-6h
ZFAND6	Zinc finger, AN1-type domain 6	AA741493	54469	2.40246	GDS3285-6h
ZFX	zinc finger protein, X-linked	NM_003410	7543	2.03999	GDS3285-6h
ZFYVE20	zinc finger, FYVE domain containing 20	AY009133	64145	2.77046	GDS3285-6h
ZMAT3	zinc finger, matrin type 3	AF355465	64393	2.09022	GDS3285-6h
ZMYM2	zinc finger, MYM-type 2	AL136621	7750	2.25597	GDS3285-6h
ZMYND11	zinc finger, MYND domain containing 11	NM_006624	10771	2.39775	GDS3285-6h
ZNF114	zinc finger protein 114	NM_153608	163071	2.28211	GDS3285-6h
ZNF117	zinc finger protein 117	NM_024498	51351	2.0144	GDS3285-6h
ZNF12	zinc finger protein 12	NM_016265	7559	2.04835	GDS3285-6h
ZNF131	zinc finger protein 131	AW968301	7690	2.37934	GDS3285-6h
ZNF138	zinc finger protein 138	AA114243	7697	2.45268	GDS3285-6h
ZNF146	zinc finger protein 146	NM_007145	7705	2.76018	GDS3285-6h
ZNF148	zinc finger protein 148	AI478771	7707	2.16773	GDS3285-6h
ZNF195	zinc finger protein 195	AI476267	7748	2.38112	GDS3285-6h
ZNF207	zinc finger protein 207	AW511239	7756	2.0351	GDS3285-6h
ZNF224	zinc finger protein 224	NM_005774	7767	2.25727	GDS3285-3h
ZNF227	zinc finger protein 227	AC074331	7770	2.06577	GDS3285-6h
ZNF253	zinc finger protein 253	AV683221	56242	2.17186	GDS3285-6h
ZNF260	zinc finger protein 260	BC042676	339324	2.06011	GDS3285-3h
ZNF267	zinc finger protein 267	AU150728	10308	2.3689	GDS3285-6h
ZNF268	zinc finger protein 268	AF317549	10795	2.13708	GDS3285-6h
ZNF292	zinc finger protein 292	BF223237	23036	2.27168	GDS3285-3h
ZNF292	zinc finger protein 292	BF223237	23036	2.61626	GDS3285-6h
ZNF322B	zinc finger protein 322B	NM_024639	387328	2.1915	GDS3285-6h
ZNF354A	zinc finger protein 354A	NM_005649	6940	3.6382	GDS3285-6h
ZNF367	zinc finger protein 367	N62196	195828	3.62101	GDS3315-24h
ZNF37A	zinc finger protein 37A	BF059259	7587	2.01121	GDS3285-6h
ZNF420	zinc finger protein 420	AI339586	147923	2.01961	GDS3285-3h
ZNF485	zinc finger protein 485	NM_145312	220992	3.56467	GDS3285-6h
ZNF518A	zinc finger protein 518A	NM_014803	9849	2.04981	GDS3285-6h
ZNF555	zinc finger protein 555	NM_152791	148254	2.27	GDS3285-3h
ZNF585A	zinc finger protein 585A	AA203136	199704	2.3501	GDS3285-6h
ZNF600	zinc finger protein 600	AI620827	162966	2.55605	GDS3285-6h
ZNF614	zinc finger protein 614	NM_025040	80110	2.42745	GDS3285-6h
ZNF638	zinc finger protein 638	AI357871	27332	2.113	GDS3285-6h
ZNF644	zinc finger protein 644	AK023596	84146	2.77346	GDS3285-6h
ZNF675	zinc finger protein 675	BF308250	171392	2.09552	GDS3285-6h
ZNF678	zinc finger protein 678	AW027457	339500	2.21972	GDS3285-6h
ZNF680	zinc finger protein 680	AI963028	340252	2.73893	GDS3285-3h
ZNF721	zinc finger protein 721	AW513477	170960	3.20071	GDS3285-6h
ZNF75D	zinc finger protein 75D	NM_007131	7626	2.08111	GDS3285-6h
ZNF765	zinc finger protein 765	BU686397	91661	2.54041	GDS3285-6h
ZNF780A /// ZNF780B	zinc finger protein 780A /// zinc finger protein 780B	AC005614	163131 /// 284323	2.06408	GDS3285-6h
ZNF813	zinc finger protein 813	AA420614	126017	2.11317	GDS3285-3h
ZNF83	zinc finger protein 83	M27877	55769	2.41831	GDS3285-6h
ZNF84	zinc finger protein 84	NM_003428	7637	2.28329	GDS3285-6h
ZNF85	zinc finger protein 85	NM_003429	7639	2.37458	GDS3285-6h
ZNF91	zinc finger protein 91	NM_003430	7644	2.03024	GDS3285-6h
ZNF92	zinc finger protein 92	T52999	168374	3.15593	GDS3285-6h
ZNF93	zinc finger protein 93	AC007204	81931	2.09109	GDS3285-6h
ZNHIT6	zinc finger, HIT type 6	NM_017953	54680	2.50265	GDS3285-3h
ZNRF1	zinc and ring finger 1	AI144394	84937	2.03966	GDS3285-6h
ZRANB2	zinc finger, RAN-binding domain containing 2	AF065391	9406	2.29597	GDS3285-6h
ZRANB3	zinc finger, RAN-binding domain containing 3	BG548811	84083	2.10044	GDS3285-6h
ZSCAN20	zinc finger and SCAN domain containing 20	NM_145238	7579	2.26022	GDS3285-3h
ZWILCH	Zwilch, kinetochore associated, homolog (Drosophila)	NM_017975	55055	2.82791	GDS3285-6h
ZWINT	ZW10 interactor	NM_007057	11130	2.44938	GDS3315-24h
ZZZ3	zinc finger, ZZ-type containing 3	AL080063	26009	2.15686	GDS3285-6h
